# Supplementary material for: Biosynthesis of human milk oligosaccharides (HMOs) in glycoengineered human cells
Source: Glycobiology. 2026 Jun 22;36(8):cwag048. doi: 10.1093/glycob/cwag048 (PMC13310140; doi:10.1093/glycob/cwag048)
Supplement: Supplementary_material_cwag048 [file supplementary_material_cwag048.zip]

Archive with 2 entries (2 files):
- Supplementary_Dataset_1_Final_cwag048.xlsx
- Supplementary_Information_Final-Revised_cwag048.docx
