# Supplementary material for: Biosynthesis of human milk oligosaccharides (HMOs) in glycoengineered human cells
Source: Glycobiology. 2026 Jun 22;36(8):cwag048. doi: 10.1093/glycob/cwag048 (PMC13310140; doi:10.1093/glycob/cwag048)
Supplement: Supplementary_material_cwag048 [file supplementary_material_cwag048.zip › Supplementary_Dataset_1_Final_cwag048.xlsx]

## Sheet: HEK293-6E 
	HEK293-6E	Knock-out	Knock-in	Glycan type feature
	WT	---	---	WT glycosylation
	ΔSia	∆ST6GAL1/2, ∆ST3GAL3/4/6, ∆ST3GAL1/2/5, ∆ST6GALNAC1-6	---	No sialic acid capping
	ΔSia + ST3GAL1	∆ST6GAL1/2, ∆ST3GAL3/4/6, ∆ST3GAL1/2/5	+ST3GAL1	Only α2,3 O-glycans
	ΔSia + ST3GAL2	∆ST6GAL1/2, ∆ST3GAL3/4/6, ∆ST3GAL1/2/5	+ST3GAL2	Only α2,3 O-glycans
	ΔSia + ST3GAL3	∆ST6GAL1/2, ∆ST3GAL3/4/6, ∆ST3GAL1/2/5	+ST3GAL3	Only α2,3 N-glycans
	ΔSia + ST3GAL4	∆ST6GAL1/2, ∆ST3GAL3/4/6, ∆ST3GAL1/2/5	+ST3GAL4	Only α2,3 N-glycans
	ΔSia + ST3GAL5	∆ST6GAL1/2, ∆ST3GAL3/4/6, ∆ST3GAL1/2/5	+ST3GAL5	Only α2,3 glycolipids
	ΔSia + ST3GAL6	∆ST6GAL1/2, ∆ST3GAL3/4/6, ∆ST3GAL1/2/5	+ST3GAL6	Only α2,3 N-glycans
	ΔSia + ST6GAL1	∆ST6GAL1/2, ∆ST3GAL3/4/6 ∆ST3GAL1/2/5	+ST6GAL1	Only α2,6 N-glycans
	ΔSia + ST6GAL2	∆ST6GAL1/2, ∆ST3GAL3/4/6, ∆ST3GAL1/2/5	+ST6GAL2	Only α2,6 N-glycans

## Sheet: Day 1_Standards
Stock solutions
Compoud	Concentrationstock solution [ppm]	Brand	Product number	Mass [mg]	MassmilliQ water [mg]	Concentration [ppm]
3'-SL	9989	Biosynth	OS04397
6'-SL	8720	Biosynth	OS04398
Lactose monohydrate		Sigma Aldrich	61339	300.7	30011.3	9515.95
Laminaritriose	499.88	Megazyme	O-LAM3
Spiking solution
Compound	Massstock solution [mg]	MassmilliQ water [mg]	Concentration [ppm]
3'-SL	143.1	8199.3	143.927
6'-SL	164.9		144.783
Lactose	1424.3		1364.69
Standard 10
Compound	Massspike [mg]	MassmilliQ water [mg]	Concentration [ppm]
3'-SL	287.1	2662.2	14.0106
6'-SL			14.0939
Lactose			132.846
Calibration curve
	Massstandard 10 [mg]	MassmilliQ water [mg]	Concentration lactose [ppm]	Concentration 3'-SL [ppm]	Concentration 6'-SL [ppm]
Standaard 0	0	1000	0	0	0
Standaard 1	9.7	963.8	1.32368	0.139602	0.140433
Standaard 2	16.5	962.2	2.23967	0.236206	0.237611
Standaard 3	27.1	946.7	3.69699	0.389903	0.392222
Standaard 4	45.7	930.9	6.21653	0.655626	0.659526
Standaard 5	61.6	902.7	8.48628	0.895004	0.900328
Standaard 6	127.1	849	17.2982	1.82435	1.8352
Standaard 7	207.2	767.2	28.2489	2.97927	2.99699
Standaard 8	442.8	628.1	54.9297	5.79316	5.82762
Standaard 9	581	389.2	79.5543	8.39018	8.44009
Standaard 10	-	-	132.846	14.0106	14.0939

## Sheet: Day 1_Data
Injection number [-]	Sample number [-]	Name	Masssample [mg]	Massinternal standard [mg]	MassmilliQ water [mg]	Massspike [mg]	Dilution factor sample [-]	Dilution factor sample_spike [-]	Concentration lactose [ppm]	Concentration 3'-SL [ppm]	Concentration 6'-SL [ppm]	Area IS [counts min]	Dilution factor IS [-]	Concentration IS [ppm]	Corrected area IS [counts min/ppm]	Area lactose [counts min]	Area 3'-SL [counts min]	Area 6'-SL [counts min]	IS corrected area lactose [counts min]	IS corrected area 3'-SL [counts min]	IS corrected area 6'-SL [counts min]	Calculated concentration lactose [ppm]	Calculated concentration 3'-SL [ppm]	Calculated concentration 6'-SL [ppm]	Average calculated concentration lactose [ppm]	Stdev calculated concentration lactose [ppm]	Average calculated concentration 3'-SL [ppm]	Stdev calculated concentration 3'-SL [ppm]	Average calculated concentration 6'-SL [ppm]	Stdev calculated concentration 6'-SL [ppm]	Dilution factor spike [-]	Concentration lactose spike [ppm]	Concentration 3'-SL spike [ppm]	Concentration 6'-SL spike [ppm]	Recovery lactose [%]	Recovery 3'-SL [%]	Recovery 6'-SL [%]	IS corrected area lactose_blank correction [counts min]	IS corrected area 3'-SL_blank correction [counts min]	IS corrected area 6'-SL_blank correction [counts min]	Concentration lactose_blank correction [ppm]	Concentration 3'-SL_blank correction [ppm]	Concentration 6'-SL_blank correction [ppm]
	80	Laminaritriose -	-	-	212.7	-	14.4909	-				-	-	-	-	-	-	-	-	-	-	-	-	-	-	-	-	-	-	-
13	81	Laminaritriose +	-	10.6	195.3	-	14.6292	1.05428				8.46679e+06	255.736	1.95467	4.33156e+06	29385.8	0	0	0.00678412	0	0	0.176687	0.0142844	0.0112721
14	82	Laminaritriose + spike	-	11.2	191.9	9.9	14.5701	1.10995				8.04147e+06	249.643	2.00238	4.01596e+06	>measurement range	2.06589e+06	2.02389e+06	#VALUE!	0.51442	0.503963	#VALUE!	7.98535	7.91444							21.5152	63.4293	6.68957	6.72936	#VALUE!	107.343	105.801
15	83	WT supernatant blank 1-1	190	10.1	9.9	-	14.5263	1.10526				7.81632e+06	273.267	1.82927	4.27291e+06	145705	41756.4	0	0.0340997	0.00977234	0	0.396709	0.165155	0.0111928	0.312988	0.1184	0.155443	0.0137343	0.0112015	1.23026e-05
16	84	WT supernatant blank 2	190.2	10.3	10.1	-	14.5489	1.10726				8.17675e+06	268.66	1.86064	4.39459e+06	58820.3	37355.9	0	0.0133847	0.00850044	0	0.229267	0.145732	0.0112102
17	85	WT supernatant 1-1	190.4	10	9.9	-	14.5147	1.10452				7.73609e+06	276.36	1.8088	4.27692e+06	1.73739e+06	453099	0	0.406226	0.105941	0	3.40833	1.64952	0.0111839	3.47022	0.0842614	1.82194	0.149386	0.0112021	3.02251e-05								0.382483	0.0968042	0	3.21617	1.50849	0.0111839
18	86	WT supernatant 2-1	191.2	10.1	10	-	14.5167	1.10513				7.76764e+06	274.812	1.81899	4.2703e+06	1.81772e+06	525118	0	0.425666	0.12297	0	3.56618	1.91266	0.0111855														0.401924	0.113833	0	3.37399	1.7716	0.0111855
19	87	WT supernatant 3-1	189.5	10.7	10.1	-	14.5836	1.10976				8.18676e+06	258.28	1.93542	4.22998e+06	1.72436e+06	515294	0	0.407653	0.12182	0	3.43613	1.90364	0.011237														0.383911	0.112683	0	3.24305	1.76193	0.011237
20	88	WT supernatant blank 1 spike	186.2	10.1	-	10	14.5843	1.10795				8.12061e+06	268.871	1.85918	4.36785e+06	>measurement range	2.28709e+06	2.17695e+06	#VALUE!	0.523619	0.498403	#VALUE!	8.13584	7.83487							20.63	66.1508	6.97659	7.01809	#VALUE!	103.112	100.617
22	89	ΔSia supernatant blank 1	193.3	10.3	10.1	-	14.508	1.10554				7.73954e+06	272.272	1.83596	4.21553e+06	194802	16967.8	0	0.0462106	0.00402507	0	0.494189	0.0762703	0.0111787	0.512356	0.0256927	0.0744014	0.00264294	0.0111819	4.41888e-06
23	90	ΔSia supernatant blank 2	192.2	10.2	10.1	-	14.5161	1.10562				8.47637e+06	273.529	1.82752	4.63819e+06	234995	17533.3	0	0.0506652	0.0037802	0	0.530524	0.0725326	0.011185
24	91	ΔSia supernatant 1-1	189.1	10	9.9	-	14.532	1.10524				7.72461e+06	274.8	1.81907	4.24647e+06	1.90868e+06	16875.1	0	0.449475	0.00397392	0	3.76287	0.0756058	0.0111972	4.17693	0.368383	0.0713429	0.00388371	0.0111834	1.23677e-05								0.401037	7.12878e-05	0	3.37035	0.0152912	0.0111972
25	92	ΔSia supernatant 2-1	191.3	10	10	-	14.5091	1.10455				7.73081e+06	277.56	1.80098	4.29256e+06	2.30683e+06	14977.1	0	0.537401	0.00348908	0	4.46834	0.0680057	0.0111796														0.488963	-0.00041355	0	4.07644	0.00778586	0.0111796
26	93	ΔSia supernatant 3-1	192.4	10.2	9.9	-	14.501	1.10447				7.91696e+06	273.529	1.82752	4.33208e+06	2.239e+06	15803.1	0	0.516841	0.00364793	0	4.29959	0.0704174	0.0111734														0.468404	-0.000254704	0	3.90791	0.0102312	0.0111734
27	94	ΔSia supernatant blank 1 spike	191.6	10.1	-	10.1	14.5177	1.10543				7.54167e+06	275.406	1.81507	4.15504e+06	>measurement range	2.04147e+06	1.96948e+06	#VALUE!	0.491324	0.473999	#VALUE!	7.60007	7.41778							20.9703	65.0774	6.86338	6.9042	#VALUE!	99.1675	97.0455
29	95	ΔSia + ST3GAL1 supernatant blank 1	191.8	10	10.1	-	14.5089	1.1048				7.85017e+06	278.28	1.79632	4.37014e+06	360364	17005.2	0	0.0824605	0.00389122	0	0.787502	0.0742094	0.0111794	0.6358	0.214539	0.0737227	0.000688278	0.01117	1.32894e-05
30	96	ΔSia + ST3GAL1 supernatant blank 2	193.2	9.9	10.1	-	14.4845	1.10352				7.77201e+06	282.667	1.76844	4.39483e+06	198034	16859.1	0	0.0450606	0.00383613	0	0.484098	0.073236	0.0111606
31	97	ΔSia + ST3GAL1 supernatant 1-1	193.1	10	9.9	-	14.4795	1.10306				7.62432e+06	279.6	1.78784	4.26454e+06	2644190	238470	0	0.620041	0.0559193	0	5.12648	0.875244	0.0111568	4.98831	0.145238	0.88808	0.0359833	0.0111777	2.19199e-05								0.55628	0.0520556	0	4.61166	0.815747	0.0111568
32	98	ΔSia + ST3GAL1 supernatant 2-1	190.2	10.1	10.1	-	14.5363	1.1062				7.94887e+06	273.743	1.8261	4.35293e+06	2.53271e+06	238232	0	0.581839	0.0547292	0	4.83691	0.860274	0.0112005														0.518079	0.0508655	0	4.32007	0.800544	0.0112005
33	99	ΔSia + ST3GAL1 supernatant 3-1	191.2	9.9	10	-	14.5042	1.10408				7.99785e+06	280.121	1.78451	4.48181e+06	2.70484e+06	265725	0	0.603515	0.0592896	0	5.00154	0.928721	0.0111758														0.539755	0.0554259	0	4.48585	0.869123	0.0111758
34	100	ΔSia + ST3GAL1 supernatant blank 1 spike	190.8	10.1	-	10	14.522	1.10535				7.90734e+06	274.337	1.82214	4.33959e+06	>measurement range	2.21203e+06	2.14293e+06	#VALUE!	0.509732	0.49381	#VALUE!	7.88661	7.72963							21.09	64.708	6.82442	6.86501	#VALUE!	103.566	101.716
43	101	ΔSia + ST3GAL2 supernatant blank 1	190.4	9.6	10	-	14.4958	1.10294				7.93709e+06	287.5	1.73871	4.56492e+06	233569	18987.7	0	0.0511659	0.00415948	0	0.533828	0.0782782	0.0111693	0.418922	0.162502	0.0762563	0.00285941	0.0111789	1.35628e-05
44	102	ΔSia + ST3GAL2 supernatant blank 2	190.9	10	10.1	-	14.5207	1.10529				7.76243e+06	277.2	1.80332	4.30453e+06	97588.3	16740	0	0.0226711	0.00388892	0	0.304016	0.0742344	0.0111885
45	103	ΔSia + ST3GAL2 supernatant 1-1	188.9	10.1	10.1	-	14.5537	1.10693				7.73227e+06	272.198	1.83646	4.21043e+06	1.36822e+06	61150.5	0	0.324961	0.0145236	0	2.75798	0.239006	0.011214	2.51473	0.211571	0.218505	0.0214432	0.0111732	3.95101e-05								0.288042	0.0104994	0	2.45836	0.17672	0.011214
46	104	ΔSia + ST3GAL2 supernatant 2-1	196.3	9.9	10.2	-	14.4513	1.10239				7.28877e+06	286.545	1.74451	4.17813e+06	1.18878e+06	49509.7	0	0.284523	0.0118497	0	2.41271	0.19623	0.0111351														0.247605	0.00782551	0	2.1152	0.134382	0.0111351
47	105	ΔSia + ST3GAL2 supernatant 3-1	192.2	10.1	9.9	-	14.4974	1.10406				7.72745e+06	275.881	1.81194	4.26474e+06	1.18868e+06	57015.3	0	0.278722	0.013369	0	2.3735	0.22028	0.0111706														0.241804	0.00934482	0	2.07505	0.158235	0.0111706
48	106	ΔSia + ST3GAL2 supernatant blank 1 spike	191.8	9.9	-	10	14.4964	1.10375				7.77401e+06	280.848	1.77989	4.36769e+06	>measurement range	2.19746e+06	2.19746e+06	#VALUE!	0.503119	0.503119	#VALUE!	7.77071	7.8612							21.17	64.4635	6.79863	6.83907	#VALUE!	102.51	103.992
50	107	ΔSia + ST3GAL3 supernatant blank 1	189.8	10	10	-	14.529	1.10537				7.97652e+06	275.76	1.81274	4.40026e+06	97579.3	19047.3	0	0.0221758	0.00432868	0	0.300177	0.0810718	0.0111949	0.28354	0.0235276	0.0824039	0.00188388	0.0111867	1.15184e-05
51	108	ΔSia + ST3GAL3 supernatant blank 2	191.4	10	10	-	14.5078	1.10449				7.71314e+06	277.68	1.8002	4.2846e+06	77623.8	19319.3	0	0.0181169	0.004509	0	0.266904	0.083736	0.0111786
52	109	ΔSia + ST3GAL3 supernatant 1-1	192.5	10	10.1	-	14.4997	1.10442				7.73968e+06	279.12	1.79091	4.32164e+06	1.76453e+06	67953.7	0	0.408302	0.0157241	0	3.42161	0.256632	0.0111724	4.1844	0.671724	0.265707	0.0201577	0.0111765	4.24366e-06								0.388155	0.0113052	0	3.25871	0.188491	0.0111724
53	110	ΔSia + ST3GAL3 supernatant 2-1	192.1	10.1	10	-	14.5049	1.10463				7.57006e+06	275.881	1.81194	4.17788e+06	2.35909e+06	74382.3	0	0.564661	0.0178038	0	4.68754	0.288807	0.0111764														0.544515	0.013385	0	4.52458	0.220641	0.0111764
54	111	ΔSia + ST3GAL3 supernatant 3-1	190.7	9.9	10	-	14.5107	1.10435				7.71795e+06	279.515	1.78838	4.3156e+06	2.306e+06	66420	0	0.53434	0.0153907	0	4.44406	0.251681	0.0111808														0.514194	0.0109718	0	4.28105	0.183489	0.0111808
55	112	ΔSia + ST3GAL3 supernatant blank 1 spike	190.9	10	-	9.9	14.5081	1.10424				7.72529e+06	276.96	1.80488	4.28022e+06	>measurement range	2.17648e+06	2.10476e+06	#VALUE!	0.508498	0.491741	#VALUE!	7.86001	7.68992							21.2929	64.0913	6.75938	6.79959	#VALUE!	104.221	102.269
57	113	ΔSia + ST3GAL4 supernatant blank 1	189.9	10.2	9.8	-	14.5276	1.10532				7.47576e+06	270.471	1.84819	4.04492e+06	106956	42829.4	0	0.0264421	0.0105884	0	0.334711	0.177779	0.0111939	0.334711	#DIV/0!	0.177779	#DIV/0!	0.0111939	#DIV/0!
58	114	ΔSia + ST3GAL4 supernatant 1-1	191.9	10	9.9	-	14.495	1.1037				7.6293e+06	278.16	1.7971	4.24535e+06	1.72943e+06	293572	0	0.40737	0.0691514	0	3.41297	1.08016	0.0111687	3.55212	0.146199	1.09428	0.0404343	0.0111663	7.94445e-06								0.380928	0.058563	0	3.19924	0.916935	0.0111687
59	115	ΔSia + ST3GAL4 supernatant 2-1	191.1	9.8	9.7	-	14.4804	1.10204				7.60884e+06	282.367	1.77032	4.29801e+06	1.81976e+06	292673	0	0.423395	0.068095	0	3.53891	1.0628	0.0111574														0.396953	0.0575066	0	3.3254	0.899738	0.0111574
60	116	ΔSia + ST3GAL4 supernatant 3-1	191.5	10	9.9	-	14.5003	1.10392				7.62709e+06	277.68	1.8002	4.2368e+06	1.87804e+06	309282	0	0.443269	0.0729989	0	3.70447	1.13988	0.0111728														0.416827	0.0624104	0	3.49066	0.976596	0.0111728
61	117	ΔSia + ST3GAL4 supernatant blank 1 spike	190.7	10	-	9.8	14.5045	1.10383				7.83211e+06	276.6	1.80723	4.33376e+06	>measurement range	2.21828e+06	2.11177e+06	#VALUE!	0.511859	0.487283	#VALUE!	7.90988	7.61838							21.4796	63.5343	6.70064	6.7405	#VALUE!	104.543	102.243
70	118	ΔSia + ST3GAL5 supernatant blank 1	191.6	10.1	10	-	14.5115	1.10491				7.24862e+06	275.287	1.81585	3.99186e+06	116331	58934.4	0	0.0291421	0.0147636	0	0.356187	0.242017	0.0111814	0.356187	#DIV/0!	0.242017	#DIV/0!	0.0111814	#DIV/0!
71	119	ΔSia + ST3GAL5 supernatant 1-1	190.9	10	10	-	14.5144	1.10477				7.74779e+06	277.08	1.8041	4.29455e+06	1.39977e+06	981802	0	0.325941	0.228616	0	2.75847	3.54312	0.0111837	2.95134	0.783657	3.29879	0.296043	0.0111994	2.00357e-05								0.296799	0.213852	0	2.5226	3.31523	0.0111837
72	120	ΔSia + ST3GAL5 supernatant 2-1	190.5	10	10.1	-	14.526	1.10551				7.83984e+06	276.72	1.80645	4.33992e+06	1.15817e+06	830257	0	0.266864	0.191307	0	2.28213	2.96958	0.0111926														0.237722	0.176543	0	2.04607	2.74151	0.0111926
73	121	ΔSia + ST3GAL5 supernatant 3-1	187.2	10.1	9.9	-	14.5641	1.10684				7.64973e+06	269.941	1.85181	4.13093e+06	1.87824e+06	898637	0	0.454677	0.217538	0	3.81343	3.38367	0.011222														0.425535	0.202775	0	3.57675	3.155	0.011222
74	122	ΔSia + ST3GAL5 supernatant blank 1 spike	187.4	9.9	-	9.5	14.5229	1.10352				7.75752e+06	274.909	1.81835	4.26625e+06	>measurement range	2.06869e+06	1.95776e+06	#VALUE!	0.484896	0.458896	#VALUE!	7.50351	7.18436							21.7684	62.6914	6.61174	6.65106	#VALUE!	99.5286	97.7328
76	123	ΔSia + ST3GAL6 supernatant blank 1	187.8	10	9.9	-	14.5495	1.10596				7.56864e+06	273.24	1.82945	4.1371e+06	156860	48731.1	0	0.0379154	0.011779	0	0.428301	0.196469	0.0112107	0.428301	#DIV/0!	0.196469	#DIV/0!	0.0112107	#DIV/0!
77	124	ΔSia + ST3GAL6 supernatant 1-1	195.1	10.1	10	-	14.4664	1.10302				7.50739e+06	279.446	1.78883	4.19682e+06	2.26483e+06	467048	0	0.539655	0.111286	0	4.47336	1.72627	0.0111467	4.9614	0.456191	1.8029	0.107109	0.0111735	2.49155e-05								0.501739	0.099507	0	4.1675	1.54505	0.0111467
78	125	ΔSia + ST3GAL6 supernatant 2-1	190.5	9.9	9.9	-	14.5071	1.10394				7.84096e+06	279.152	1.79071	4.37868e+06	2.65948e+06	494670	0	0.607371	0.112972	0	5.03373	1.75714	0.011178														0.569455	0.101193	0	4.72701	1.57541	0.011178
79	126	ΔSia + ST3GAL6 supernatant 3-1	189.7	10	10	-	14.5303	1.10543				7.87174e+06	275.64	1.81352	4.34058e+06	2.81596e+06	536806	0	0.648754	0.123672	0	5.3771	1.92529	0.0111959														0.610838	0.111892	0	5.06989	1.74327	0.0111959
80	127	ΔSia + ST3GAL6 supernatant blank 1 spike	187.1	9.9	-	10.1	14.5655	1.10689				8.07349e+06	275.273	1.81594	4.44589e+06	>measurement range	2.26392e+06	2.17588e+06	#VALUE!	0.509216	0.489415	#VALUE!	7.90221	7.68385							20.505	66.5543	7.01914	7.06089	#VALUE!	99.1779	98.1699
82	128	ΔSia + ST6GAL1 supernatant blank 1	189.2	10	10	-	14.537	1.10571				8.04026e+06	275.04	1.81748	4.42385e+06	165336	12374.1	0	0.0373738	0.00279714	0	0.423542	0.0574387	0.0112011	0.423542	#DIV/0!	0.0574387	#DIV/0!	0.0112011	#DIV/0!
83	129	ΔSia + ST6GAL1 supernatant 1-1	195.9	10.1	10	-	14.4564	1.1026				7.72993e+06	280.396	1.78276	4.33592e+06	2.75435e+06	11058.8	195753	0.63524	0.00255051	0.0451467	5.24079	0.0533282	0.713608	4.8217	0.403175	0.0584487	0.00525112	0.690106	0.0324476								0.597866	-0.000246634	0.0451467	4.93951	0.0103238	0.713608
84	130	ΔSia + ST6GAL1 supernatant 2-1	193.4	10.1	9.8	-	14.4757	1.1029				7.7998e+06	277.188	1.8034	4.32506e+06	2.3128e+06	12378.8	178196	0.534745	0.00286211	0.0412009	4.4366	0.0581966	0.653085														0.497371	6.49647e-05	0.0412009	4.13491	0.0151346	0.653085
85	131	ΔSia + ST6GAL1 supernatant 3-1	187.2	10.2	10.1	-	14.5833	1.10844				7.94994e+06	267.647	1.86768	4.25658e+06	2.44269e+06	13607.7	187763	0.573863	0.00319687	0.0441114	4.7877	0.0638214	0.703625														0.53649	0.00039973	0.0441114	4.48377	0.0204392	0.703625
86	132	ΔSia + ST6GAL1 supernatant blank 1 spike	186.2	9.9	-	10	14.5714	1.10687				7.9285e+06	274.061	1.82398	4.34682e+06	>measurement range	2.17636e+06	2.13003e+06	#VALUE!	0.500678	0.490019	#VALUE!	7.77314	7.69647							20.61	66.215	6.98336	7.0249	#VALUE!	99.818	98.8372
88	133	ΔSia + ST6GAL2 supernatant blank 1	189.3	9.9	10.1	-	14.5357	1.10565				7.86783e+06	277.939	1.79852	4.37461e+06	307341	14428.5	0	0.0702556	0.00329823	0	0.690029	0.0651795	0.0112	0.690029	#DIV/0!	0.0651795	#DIV/0!	0.0112	#DIV/0!
89	134	ΔSia + ST6GAL2 supernatant 1-1	189.8	10	10.1	-	14.5353	1.1059				7.83892e+06	275.88	1.81195	4.32624e+06	1.03814e+06	13647.1	103835	0.239963	0.0031545	0.0240012	2.06555	0.0629561	0.386691	2.1055	0.0489282	0.0620795	0.00127719	0.391075	0.00612903								0.169708	-0.000143725	0.0240012	1.49611	0.0119709	0.386691
90	135	ΔSia + ST6GAL2 supernatant 2-1	186.4	9.8	9.9	-	14.5558	1.10569				7.87827e+06	276.857	1.80555	4.36336e+06	1.0591e+06	13658.1	107746	0.242725	0.00313017	0.0246933	2.09088	0.0626683	0.398079														0.172469	-0.000168052	0.0246933	1.52063	0.0116112	0.398079
91	136	ΔSia + ST6GAL2 supernatant 3-1	185	9.9	10	-	14.5881	1.10757				7.9329e+06	272.606	1.83371	4.32615e+06	1.08439e+06	12930	103932	0.25066	0.0029888	0.0240242	2.16008	0.0606142	0.388456														0.180405	-0.000309422	0.0240242	1.58856	0.00944373	0.388456
92	137	ΔSia + ST6GAL2 supernatant blank 1 spike	189.4	10.2	-	10	14.547	1.10665				7.74628e+06	270.118	1.8506	4.18582e+06	>measurement range	2.13964e+06	2.08251e+06	#VALUE!	0.511164	0.497517	#VALUE!	7.92232	7.80095							20.96	65.1093	6.86675	6.90759	#VALUE!	103.395	101.903
93	81	Laminaritriose +	-	10.6	195.3	-	14.6292	1.05428				8.43541e+06	255.736	1.95467	4.31551e+06	31025	0	0	0.00718918	0	0	0.179991	0.0142844	0.0112721
94	82	Laminaritriose + spike	-	11.2	191.9	9.9	14.5701	1.10995				8.1266e+06	249.643	2.00238	4.05847e+06	>measurement range	2.08215e+06	2.05184e+06	#VALUE!	0.513038	0.505571	#VALUE!	7.96394	7.93964							21.5152	63.4293	6.68957	6.72936	#VALUE!	107.054	106.139
Injection number [-]	#Sample	Name	Masssample [mg]	Massinternal standard [mg]	MassmilliQ water [mg]	Massspike [mg]	Dilution factor sample [-]	Dilution factor sample_spike [-]	Concentration lactose [ppm]	Concentration 3'-SL [ppm]	Concentration 6'-SL [ppm]	Area IS [counts min]	Dilution factor IS [-]	Concentration IS [ppm]	Corrected area IS [counts min/ppm]	Area lactose [counts min]	Area 3'-SL [counts min]	Area 6'-SL [counts min]	IS corrected area lactose [counts min]	IS corrected area 3'-SL [counts min]	IS corrected area 6'-SL [counts min]
7	ST1-1	Standard 1	192.7	7	10.1	-	14.3103		0.0924986	0.00975535	0.00981337	5.60517e+06	393.943	1.26891	4.41729e+06	711304	37277.5	34768.3	0.161027	0.008439	0.00787095
36	ST1-1	Standard 1	192.7	7	10.1	-	14.3103		0.0924986	0.00975535	0.00981337	5.5166e+06	393.943	1.26891	4.3475e+06	687995	39776.3	38489.9	0.158251	0.00914923	0.00885335
63	ST1-1	Standard 1	192.7	7	10.1	-	14.3103		0.0924986	0.00975535	0.00981337	5.52716e+06	393.943	1.26891	4.35581e+06	696913	40126	37648.3	0.159996	0.00921206	0.00864323
95	ST1-1	Standard 1	192.7	7	10.1	-	14.3103		0.0924986	0.00975535	0.00981337	5.55811e+06	393.943	1.26891	4.38021e+06	681159	37034.1	38423	0.155508	0.00845487	0.00877195
8	ST2-1	Standard 2	194	9.9	9.9	-	14.4619		0.154867	0.016333	0.0164302	7.8166e+06	283.394	1.76391	4.43142e+06	976585	53146.4	51042.7	0.220378	0.0119931	0.0115184
64	ST2-1	Standard 2	194	9.9	9.9	-	14.4619		0.154867	0.016333	0.0164302	7.75583e+06	283.394	1.76391	4.39696e+06	967010	52074.6	52771	0.219927	0.0118433	0.0120017
2	ST3-1	Standard 3	195.4	9.9	9.8	-	14.4381		0.256058	0.0270052	0.0271658	7.85519e+06	284.97	1.75415	4.47806e+06	1.81885e+06	96627.2	97902.1	0.40617	0.0215779	0.0218626
37	ST3-1	Standard 3	195.4	9.9	9.8	-	14.4381		0.256058	0.0270052	0.0271658	7.58963e+06	284.97	1.75415	4.32667e+06	1.74262e+06	95046	96908.7	0.402762	0.0219675	0.022398
96	ST3-1	Standard 3	195.4	9.9	9.8	-	14.4381		0.256058	0.0270052	0.0271658	7.69762e+06	284.97	1.75415	4.38823e+06	1.72199e+06	93653.4	96604	0.392412	0.0213419	0.0220143
9	ST4-1	Standard 4	193.7	9.9	10.1	-	14.4781		0.429376	0.0452841	0.0455535	7.8773e+06	283.273	1.76466	4.46392e+06	3.25325e+06	177266	177775	0.728787	0.0397107	0.0398248
65	ST4-1	Standard 4	193.7	9.9	10.1	-	14.4781		0.429376	0.0452841	0.0455535	7.82246e+06	283.273	1.76466	4.43285e+06	3.22344e+06	177414	178382	0.727172	0.0400226	0.0402409
38	ST5-1	Standard 5	195	10.1	10	-	14.4677		0.586568	0.0618623	0.0622302	7.71977e+06	279.327	1.78959	4.31371e+06	5.32921e+06	295308	300282	1.23541	0.0684581	0.069611
97	ST5-1	Standard 5	195	10.1	10	-	14.4677		0.586568	0.0618623	0.0622302	7.7861e+06	279.327	1.78959	4.35077e+06	5.22259e+06	297207	297570	1.20038	0.0683112	0.0683947
10	ST6-1	Standard 6	192.7	10	9.9	-	14.4847		1.19424	0.12595	0.126699	7.81806e+06	279.12	1.79091	4.3654e+06	9.03832e+06	496398	495042	2.07044	0.113712	0.113401
66	ST6-1	Standard 6	192.7	10	9.9	-	14.4847		1.19424	0.12595	0.126699	7.86491e+06	279.12	1.79091	4.39156e+06	9.05445e+06	500526	493105	2.06178	0.113975	0.112285
39	ST7-1	Standard 7	195.4	9.8	10	-	14.4442		1.95572	0.20626	0.207487	7.59196e+06	288	1.73569	4.37402e+06
98	ST7-1	Standard 7	195.4	9.8	10	-	14.4442		1.95572	0.20626	0.207487	7.66056e+06	288	1.73569	4.41354e+06
11	ST8-1	Standard 8	194.2	9.8	9.9	-	14.4531		3.80054	0.400823	0.403208	7.77078e+06	286.408	1.74534	4.4523e+06	>measurement range	1.59993e+06	1.57336e+06	#VALUE!	0.359349	0.353382
67	ST8-1	Standard 8	194.2	9.8	9.9	-	14.4531		3.80054	0.400823	0.403208	7.70769e+06	286.408	1.74534	4.41615e+06	>measurement range	1.59656e+06	1.55728e+06	#VALUE!	0.361527	0.352633
40	ST9-1	Standard 9	194.5	10	10	-	14.4679		5.49869	0.579919	0.583368	7.5885e+06	281.4	1.7764	4.27183e+06	>measurement range	2.26264e+06	2.22979e+06	#VALUE!	0.529666	0.521975
99	ST9-1	Standard 9	194.5	10	10	-	14.4679		5.49869	0.579919	0.583368	7.68476e+06	281.4	1.7764	4.32602e+06	>measurement range	2.28906e+06	2.25295e+06	#VALUE!	0.529138	0.520791
12	ST10-1	Standard 10	194.9	10.1	9.8	-	14.4566		9.18928	0.969146	0.97491	7.70062e+06	278.97	1.79188	4.29752e+06	>measurement range	3.9728e+06	3.88529e+06	#VALUE!	0.92444	0.904078
41	ST10-1	Standard 10	194.9	10.1	9.8	-	14.4566		9.18928	0.969146	0.97491	7.63586e+06	278.97	1.79188	4.26138e+06	>measurement range	3.93197e+06	3.87341e+06	#VALUE!	0.922699	0.908957
68	ST10-1	Standard 10	194.9	10.1	9.8	-	14.4566		9.18928	0.969146	0.97491	7.67514e+06	278.97	1.79188	4.2833e+06	>measurement range	3.95457e+06	3.88428e+06	#VALUE!	0.923253	0.906843
100	ST10-1	Standard 10	194.9	10.1	9.8	-	14.4566		9.18928	0.969146	0.97491	7.6959e+06	278.97	1.79188	4.29489e+06	>measurement range	3.95729e+06	3.87619e+06	#VALUE!	0.921397	0.902514

## Sheet: Day 4, 8, and 10_Standards
Stock solutions
Compoud	Concentrationstock solution [ppm]	Brand	Product number	Mass [mg]	MassmilliQ water [mg]	Concentration [ppm]
3'-SL	9989	Biosynth	OS04397
6'-SL	8720	Biosynth	OS04398
Lactose monohydrate		Sigma Aldrich	61339	325.8	30030.5	10303.7
Laminaritriose	499.88	Megazyme	O-LAM3
Spiking solution
Compound	Massstock solution [mg]	MassmilliQ water [mg]	Concentration [ppm]
3'-SL	36.3	9892.5	36.1935
6'-SL	42.7		37.166
Lactose	46.9		48.2355
Standard 10
Compound	Massspike [mg]	MassmilliQ water [mg]	Concentration [ppm]
3'-SL	1161.7	1836.1	14.0256
6'-SL			14.4025
Lactose			18.6921
Calibration curve
	Massstandard 10 [mg]	MassmilliQ water [mg]	Concentration lactose [ppm]	Concentration 3'-SL [ppm]	Concentration 6'-SL [ppm]
Standaard 0	0	1000	0	0	0
Standaard 1	9.8	970.5	0.186864	0.140213	0.143981
Standaard 2	16.3	963.8	0.310867	0.233259	0.239527
Standaard 3	27.3	946.1	0.524239	0.393362	0.403932
Standaard 4	45.5	930.6	0.871315	0.653791	0.671358
Standaard 5	75.8	905.9	1.44327	1.08296	1.11206
Standaard 6	127.4	853.8	2.427	1.8211	1.87003
Standaard 7	206.5	771.2	3.94796	2.96235	3.04195
Standaard 8	346.2	629.8	6.63033	4.97507	5.10875
Standaard 9	584	384.7	11.2689	8.45561	8.68282
Standaard 10	-	-	18.6921	14.0256	14.4025

## Sheet: Day 4_Data
Injection number [-]	Sample number [-]	Name	Masssample [mg]	Massinternal standard [mg]	MassmilliQ water [mg]	Massspike [mg]	Dilution factor sample [-]	Dilution factor sample_spike [-]	Concentration lactose [ppm]	Concentration 3'-SL [ppm]	Concentration 6'-SL [ppm]	Area IS [counts min]	Dilution factor IS [-]	Concentration IS [ppm]	Corrected area IS [counts min/ppm]	Area lactose [counts min]	Area 3'-SL [counts min]	Area 6'-SL [counts min]	IS corrected area lactose [counts min]	IS corrected area 3'-SL [counts min]	IS corrected area 6'-SL [counts min]	Calculated concentration lactose [ppm]	Calculated concentration 3'-SL [ppm]	Calculated concentration 6'-SL [ppm]	Average calculated concentration lactose [ppm]	Stdev calculated concentration lactose [ppm]	Average calculated concentration 3'-SL [ppm]	Stdev calculated concentration 3'-SL [ppm]	Average calculated concentration 6'-SL [ppm]	Stdev calculated concentration 6'-SL [ppm]	Dilution factor spike [-]	Concentration lactose spike [ppm]	Concentration 3'-SL spike [ppm]	Concentration 6'-SL spike [ppm]	Recovery lactose [%]	Recovery 3'-SL [%]	Recovery 6'-SL [%]	Remarks
1	138	Laminaritriose -	-	-	220.2	-	14.3976	-				-	-	-	-	-	-	-	-	-	-	-	-	-
12	139	Laminaritriose +	-	9.4	209.8	-	14.3664	1.0448				7.62346e+06	305.362	1.63701	4.65694e+06	14163.9	0	0	0.00304146	0	0	0.0075846	0.0108005	0.0131928
13	140	Laminaritriose + spike	-	9.9	200.3	9.7	14.3724	1.09785				7.76363e+06	290.788	1.71905	4.51622e+06	1.36281e+06	543518	523201	0.301758	0.120348	0.115849	2.37825	1.80993	1.81413							22.6701	2.12771	1.59653	1.63943	101.471	102.614	100.023
14	141	WT lysate blank 1	194.5	9.9	10.1	-	14.4679	1.10283				7.66676e+06	284.242	1.75864	4.35948e+06	77804.5	0	0	0.0178472	0	0	0.125919	0.0108768	0.013286	0.105604	0.0287287	0.010867	1.39004e-05	0.013274	1.69794e-05
15	142	WT lysate blank 2	195.6	9.8	10	-	14.4417	1.10123				7.51255e+06	288.245	1.73422	4.33195e+06	55366	0	0	0.0127809	0	0	0.0852902	0.0108571	0.013262
16	143	WT lysate 1-1	193.7	9.9	9.9	-	14.4657	1.10222				7.39195e+06	283.03	1.76617	4.1853e+06	67339.7	0	0	0.0160896	0	0	0.111861	0.0108751	0.013284	0.0971159	0.0129949	0.0108454	4.55847e-05	0.0132476	5.56818e-05
17	144	WT lysate 2-1	195.9	10.2	9.9	-	14.4564	1.1026				7.54699e+06	277.647	1.80042	4.1918e+06	54601.6	0	0	0.0130258	0	0	0.0873319	0.0108681	0.0132754
18	145	WT lysate 3-1	203.2	9.9	10	-	14.3563	1.09793				7.22854e+06	294.667	1.69643	4.26104e+06	58421.1	0	0	0.0137105	0	0	0.0921554	0.0107929	0.0131835
19	146	WT lysate 1 spike	197.5	9.7	-	9.5	14.3818	1.09722				7.32361e+06	292.825	1.7071	4.2901e+06	1.45051e+06	494839	496390	0.338107	0.115344	0.115706	2.66844	1.73625	1.81307							22.8105	2.11462	1.5867	1.62934	110.211	99.1082	100.678
21	147	ΔSia lysate blank 1	197.4	9.9	10.2	-	14.4377	1.10182				7.77152e+06	287.879	1.73643	4.47559e+06	123655	0	0	0.0276287	0	0	0.203636	0.0108541	0.0132583	0.176576	0.038269	0.0108395	2.0675e-05	0.0132404	2.52545e-05
22	148	ΔSia lysate blank 2	199.6	9.8	10.1	-	14.3988	1.0997				7.68803e+06	293.265	1.70453	4.51035e+06	94224.2	0	0	0.0208907	0	0	0.149515	0.0108249	0.0132226
23	149	ΔSia lysate 1-1	197.2	9.3	10.1	-	14.3976	1.09838				7.04844e+06	305.29	1.63739	4.30467e+06	161426	0	0	0.0375001	0	0	0.281548	0.0108239	0.0132214	0.257654	0.0468635	0.0108301	1.7432e-05	0.013229	2.12932e-05
24	150	ΔSia lysate 2-1	195.4	9.8	9.8	-	14.4319	1.10031				7.8213e+06	287.755	1.73717	4.50232e+06	124453	0	0	0.0276419	0	0	0.20366	0.0108498	0.013253
25	151	ΔSia lysate 3-1	196.5	9.2	9.9	-	14.3878	1.0972				7.10425e+06	307.304	1.62666	4.36738e+06	167295	0	0	0.0383055	0	0	0.287755	0.0108166	0.0132125
26	152	ΔSia lysate 1 spike	197.4	9.7	-	6.9	14.2249	1.08409				7.42391e+06	289.485	1.72679	4.29925e+06	1.4647e+06	473277	513553	0.340687	0.110084	0.119452	2.65961	1.63948	1.85094							31.0145	1.55526	1.16699	1.19834	141.261	128.746	141.472	Probably spiked with different quantity (10 µL instead of 7 µL), leading to recovery of 88-98%
28	153	ΔSia + ST3GAL1 lysate blank 1	197.5	7.7	10		14.2906	1.08962				7.72369e+06	366.545	1.36376	5.66353e+06	67685.3	0	0	0.0119511	0	0	0.0778503	0.0107435	0.0131232	0.0746136	0.0045773	0.0107883	6.32887e-05	0.0131779	7.73071e-05
29	154	ΔSia + ST3GAL1 lysate blank 2	198.2	9.8	10	-	14.4097	1.0999				7.93715e+06	291.429	1.71527	4.62734e+06	51159.9	0	0	0.011056	0	0	0.071377	0.010833	0.0132326
30	155	ΔSia + ST3GAL1 lysate 1-1	194.5	8.7	10.2	-	14.4	1.09717				6.88166e+06	321.931	1.55275	4.4319e+06	84191.3	0	0	0.0189967	0	0	0.134468	0.0108258	0.0132237	0.140724	0.00552779	0.0108526	2.52322e-05	0.0132565	3.08212e-05
31	156	ΔSia + ST3GAL1 lysate 2-1	194.6	9.9	10.1	-	14.4666	1.10277				6.96567e+06	284.364	1.75789	3.96252e+06	80164.3	0	0	0.0202307	0	0	0.144947	0.0108758	0.0132848
32	157	ΔSia + ST3GAL1 lysate 3-1	195.2	9.8	9.9	-	14.4406	1.10092				7.58728e+06	287.633	1.73791	4.36575e+06	87266.3	0	0	0.0199889	0	0	0.142758	0.0108563	0.0132609
33	158	ΔSia + ST3GAL1 lysate 1 spike	199.8	10	-	10	14.4024	1.1001				7.59292e+06	287.76	1.73714	4.37093e+06	1.42754e+06	506550	509557	0.326599	0.115891	0.116579	2.58075	1.74693	1.82927							21.98	2.19452	1.64665	1.6909	101.315	95.837	97.6267
42	159	ΔSia + ST3GAL2 lysate blank 1	194.5	9.8	9.9	-	14.4494	1.10129				7.62619e+06	286.776	1.74311	4.37506e+06	99942.9	0	0	0.0228438	0	0	0.165624	0.0108629	0.013269	0.131489	0.0482735	0.0108685	7.99464e-06	0.0132759	9.76545e-06
43	160	ΔSia + ST3GAL2 lysate blank 2	193.8	10	9.8	-	14.4644	1.10217				7.70269e+06	280.32	1.78325	4.31948e+06	61658.8	0	0	0.0142746	0	0	0.0973545	0.0108742	0.0132828
44	161	ΔSia + ST3GAL2 lysate 1-1	196.4	9.8	10.2	-	14.444	1.10183				7.74561e+06	289.469	1.72688	4.48531e+06	78794.2	0	0	0.0175672	0	0	0.123478	0.0108588	0.0132641	0.137944	0.0252991	0.0108456	1.381e-05	0.013248	1.68689e-05
45	162	ΔSia + ST3GAL2 lysate 2-1	197.2	9.8	10.1	-	14.428	1.10091				7.86996e+06	290.327	1.72179	4.57081e+06	80214.9	0	0	0.0175494	0	0	0.123199	0.0108468	0.0132494
46	163	ΔSia + ST3GAL2 lysate 3-1	195.9	9.1	10.2	-	14.4074	1.09852				7.68152e+06	310.154	1.61172	4.76605e+06	110082	0	0	0.0230971	0	0	0.167157	0.0108313	0.0132304
47	164	ΔSia + ST3GAL2 lysate 1 spike	197.4	9.8	-	9.7	14.4012	1.09878				8.44517e+06	290.082	1.72324	4.90076e+06	1.54076e+06	576944	569642	0.314392	0.117726	0.116236	2.48347	1.77427	1.82378							22.3608	2.15714	1.61861	1.6621	99.5825	99.1529	99.138
49	165	ΔSia + ST3GAL3 lysate blank 1	194.2	9.9	10	-	14.4655	1.10247				7.63868e+06	283.758	1.76164	4.33611e+06	142631	0	0	0.0328938	0	0	0.246083	0.010875	0.0132838	0.220557	0.0360991	0.0108707	6.11959e-06	0.0132785	7.47509e-06
50	166	ΔSia + ST3GAL3 lysate blank 2	195.6	9.9	10.1	-	14.454	1.10225				7.76128e+06	285.576	1.75043	4.43393e+06	117596	0	0	0.0265218	0	0	0.195031	0.0108664	0.0132733
51	167	ΔSia + ST3GAL3 lysate 1-1	197	9.8	9.8	-	14.4122	1.09949				7.44503e+06	289.714	1.72542	4.3149e+06	119470	0	0	0.0276879	0	0	0.203747	0.0108349	0.0132349	0.192691	0.0203845	0.0108438	1.08972e-05	0.0132457	1.33109e-05
52	168	ΔSia + ST3GAL3 lysate 2-1	197.2	9.8	10.3	-	14.4402	1.10193				7.70381e+06	290.571	1.72033	4.47809e+06	104346	0	0	0.0233014	0	0	0.169167	0.010856	0.0132606
53	169	ΔSia + ST3GAL3 lysate 3-1	195.9	9.8	9.7	-	14.4196	1.09954				7.53984e+06	288.245	1.73422	4.34768e+06	121092	0	0	0.0278521	0	0	0.205159	0.0108405	0.0132417
54	170	ΔSia + ST3GAL3 lysate 1 spike	193.9	9.8	-	9.8	14.4507	1.10108				7.66141e+06	285.918	1.74833	4.38213e+06	1.42768e+06	522209	505716	0.325795	0.119168	0.115404	2.583	1.80205	1.81706							21.7857	2.21409	1.66134	1.70598	97.5827	97.9186	96.0274
56	171	ΔSia + ST3GAL4 lysate blank 1	194.7	9	10	-	14.4037	1.09759				7.12164e+06	311.6	1.60424	4.43927e+06	93445.6	0	0	0.0210498	0	0	0.150832	0.0108285	0.0132271	0.150832	#DIV/0!	0.0108285	#DIV/0!	0.0132271	#DIV/0!
57	172	ΔSia + ST3GAL4 lysate 1-1	195.2	9.8	10.2	-	14.459	1.10246				7.77654e+06	288	1.73569	4.48036e+06	87269.4	0	0	0.0194782	0	0	0.138864	0.0108701	0.0132779	0.150571	0.0175046	0.0108636	7.60351e-06	0.0132699	9.28769e-06
58	173	ΔSia + ST3GAL4 lysate 2-1	195.7	9.8	10.2	-	14.4527	1.1022				7.71763e+06	288.612	1.73201	4.45588e+06	104599	0	0	0.0234743	0	0	0.170694	0.0108654	0.0132721
59	174	ΔSia + ST3GAL4 lysate 3-1	195.8	9.7	10.1	-	14.4392	1.10112				7.35473e+06	291.464	1.71507	4.2883e+06	85401.5	0	0	0.019915	0	0	0.142156	0.0108553	0.0132597
60	175	ΔSia + ST3GAL4 lysate 1 spike	196.6	9.7	-	9.9	14.4171	1.09969				7.68984e+06	292.206	1.71071	4.49512e+06	1.45976e+06	552470	513414	0.324744	0.122905	0.114216	2.56862	1.85389	1.79429							21.8384	2.20875	1.65733	1.70187	100.048	101.124	95.1651
69	176	ΔSia + ST3GAL5 lysate blank 1	197.3	6.8	10	-	14.2382	1.08515				5.6301e+06	413.118	1.21002	4.6529e+06	58599.7	0	0	0.0125942	0	0	0.082621	0.0107041	0.0130751	0.082621	#DIV/0!	0.0107041	#DIV/0!	0.0130751	#DIV/0!
70	177	ΔSia + ST3GAL5 lysate 1-1	194.2	9.8	10.2	-	14.4717	1.10299				7.43371e+06	286.776	1.74311	4.26463e+06	64017.6	0	0	0.0150113	0	0	0.10329	0.0108797	0.0132895	0.118675	0.0143033	0.0108492	2.64182e-05	0.0132523	3.22698e-05
71	178	ΔSia + ST3GAL5 lysate 2-1	197.3	9.7	9.9	-	14.4085	1.09934				7.37585e+06	293.072	1.70565	4.32435e+06	80529.9	0	0	0.0186224	0	0	0.13157	0.0108322	0.0132315
72	179	ΔSia + ST3GAL5 lysate 3-1	196.9	9.8	9.8	-	14.4134	1.09954				7.63916e+06	289.592	1.72615	4.42554e+06	76603.3	0	0	0.0173094	0	0	0.121164	0.0108358	0.013236
73	180	ΔSia + ST3GAL5 lysate 1 spike	194.7	9.9	-	9.6	14.4345	1.10015				7.84625e+06	283.879	1.76089	4.45584e+06	1.42839e+06	539895	512917	0.320567	0.121166	0.115111	2.53843	1.83002	1.81044							22.3125	2.16181	1.62212	1.6657	102.4	101.938	98.0713
75	181	ΔSia + ST3GAL6 lysate blank 1	196.6	10	9.7	-	14.4232	1.1002				7.62331e+06	283.56	1.76287	4.32437e+06	103461	0	0	0.0239251	0	0	0.173936	0.0108432	0.013245	0.173936	#DIV/0!	0.0108432	#DIV/0!	0.013245	#DIV/0!
76	182	ΔSia + ST3GAL6 lysate 1-1	197.5	9.9	9.9	-	14.4182	1.10025				7.59169e+06	287.636	1.73789	4.36834e+06	99715.7	0	0	0.0228269	0	0	0.165132	0.0108395	0.0132404	0.155938	0.0092587	0.0108407	2.95378e-06	0.0132419	3.60804e-06
77	183	ΔSia + ST3GAL6 lysate 2-1	197.1	9.7	10	-	14.417	1.09995				7.90725e+06	292.948	1.70638	4.63394e+06	100509	0	0	0.0216897	0	0	0.156066	0.0108386	0.0132393
78	184	ΔSia + ST3GAL6 lysate 3-1	197	9.8	10	-	14.4244	1.10051				7.9549e+06	289.959	1.72397	4.6143e+06	94562.3	0	0	0.0204933	0	0	0.146616	0.0108441	0.013246
79	185	ΔSia + ST3GAL6 lysate 1 spike	197.6	8.1	-	9.6	14.2895	1.08957				6.38206e+06	348.593	1.43399	4.45055e+06	1.44093e+06	528428	515832	0.323766	0.118733	0.115903	2.53816	1.77548	1.80449							22.4271	2.15077	1.61383	1.65719	101.332	100.361	99.2102
81	186	ΔSia + ST6GAL1 lysate blank 1	195.6	9.7	10.2	-	14.4479	1.10174				7.79e+06	291.34	1.71579	4.54017e+06	69151.5	0	0	0.015231	0	0	0.104873	0.0108617	0.0132676	0.104873	#DIV/0!	0.0108617	#DIV/0!	0.0132676	#DIV/0!
82	187	ΔSia + ST6GAL1 lysate 1-1	194.2	9.8	10.3	-	14.4779	1.1035				7.2755e+06	286.898	1.74236	4.17565e+06	105860	0	0	0.0253517	0	0	0.185999	0.0108843	0.0132952	0.188288	0.0587025	0.0108582	2.2754e-05	0.0132633	2.7794e-05
83	188	ΔSia + ST6GAL1 lysate 2-1	195.2	9.7	9.7	-	14.4221	1.09939				7.76658e+06	290.227	1.72238	4.50922e+06	83445.4	0	0	0.0185055	0	0	0.130763	0.0108424	0.013244
84	189	ΔSia + ST6GAL1 lysate 3-1	195.1	9.7	9.8	-	14.4295	1.09995				7.75393e+06	290.227	1.72238	4.50188e+06	149570	0	0	0.0332239	0	0	0.248101	0.010848	0.0132508
85	190	ΔSia + ST6GAL1 lysate 1 spike	195.2	9.7	-	9.6	14.416	1.09887				7.61163e+06	290.103	1.72311	4.41737e+06	1.45401e+06	501843	495928	0.329158	0.113607	0.112268	2.60356	1.71433	1.76378							22.3437	2.15879	1.61985	1.66337	101.943	95.7012	95.771
87	191	ΔSia + ST6GAL2 lysate blank 1	196.2	9.8	10.2	-	14.4465	1.10194				8.09185e+06	289.224	1.72835	4.68185e+06	73023.7	0	0	0.0155972	0	0	0.107784	0.0108607	0.0132664	0.107784	#DIV/0!	0.0108607	#DIV/0!	0.0132664	#DIV/0!
88	192	ΔSia + ST6GAL2 lysate 1-1	195.5	9.8	10.4	-	14.4675	1.10332				8.20661e+06	288.612	1.73201	4.7382e+06	79687.6	0	0	0.0168181	0	0	0.117695	0.0108765	0.0132857	0.132647	0.01295	0.0108531	2.04491e-05	0.0132571	2.49786e-05
89	193	ΔSia + ST6GAL2 lysate 2-1	195.6	9.6	9.8	-	14.4172	1.09918				7.84548e+06	293.75	1.70172	4.61033e+06	90651.7	0	0	0.0196627	0	0	0.139931	0.0108387	0.0132394
90	194	ΔSia + ST6GAL2 lysate 3-1	196	9.9	9.7	-	14.4245	1.1				7.94345e+06	285.576	1.75043	4.538e+06	89407.4	0	0	0.0197019	0	0	0.140314	0.0108442	0.0132462
91	195	ΔSia + ST6GAL2 lysate 1 spike	194.5	9.7	-	9.7	14.4308	1.09974				7.65608e+06	289.361	1.72753	4.4318e+06	1.43914e+06	488644	506666	0.324731	0.110259	0.114325	2.57097	1.66584	1.79771							22.0515	2.1874	1.64131	1.68542	101.999	91.6885	96.2744
10	196	WT supernatant blank 1-3	195.4	9.8	10.1	-	14.4504	1.10184				7.41683e+06	288.122	1.73496	4.27494e+06	150653	42911	0	0.035241	0.0100378	0	0.264554	0.161735	0.0132699
11	197	WT supernatant 1-3	193.2	9.8	10	-	14.472	1.10248				7.23618e+06	285.306	1.75208	4.13004e+06	1.71671e+06	444546	0	0.415664	0.107637	0	3.30497	1.63113	0.0132898
93	139	Laminaritriose +	-	9.4	209.8	-	14.3664	1.0448				7.56618e+06	305.362	1.63701	4.62195e+06	9085.72	0	0	0.00196578	0	0	-0.000948581	0.0108005	0.0131928
94	140	Laminaritriose + spike	-	9.9	200.3	9.7	14.3724	1.09785				7.77889e+06	290.788	1.71905	4.5251e+06	1.36615e+06	529626	532787	0.301905	0.117042	0.11774	2.37941	1.7605	1.84353							22.6701	2.12771	1.59653	1.63943	101.905	99.7946	101.656
Injection number [-]	#Sample	Name	Masssample [mg]	Massinternal standard [mg]	MassmilliQ water [mg]	Massspike [mg]	Dilution factor sample [-]	Dilution factor sample_spike [-]	Concentration lactose [ppm]	Concentration 3'-SL [ppm]	Concentration 6'-SL [ppm]	Area IS [counts min]	Dilution factor IS [-]	Concentration IS [ppm]	Corrected area IS [counts min/ppm]	Area lactose [counts min]	Area 3'-SL [counts min]	Area 6'-SL [counts min]	IS corrected area lactose [counts min]	IS corrected area 3'-SL [counts min]	IS corrected area 6'-SL [counts min]
3	ST1-2	Standard 1	199.1	9.8	9.8	-	14.3867		0.0129886	0.009746	0.0100079	7.51096e+06	292.286	1.71024	4.39175e+06	112454	40848.9	41061.3	0.0256059	0.00930129	0.00934965
35	ST1-2	Standard 1	199.1	9.8	9.8	-	14.3867		0.0129886	0.009746	0.0100079	7.48976e+06	292.286	1.71024	4.37935e+06	115522	39682.9	38803.8	0.0263788	0.00906138	0.00886064
62	ST1-2	Standard 1	199.1	9.8	9.8	-	14.3867		0.0129886	0.009746	0.0100079	7.51942e+06	292.286	1.71024	4.39669e+06	116525	40899	39535.8	0.0265028	0.00930222	0.00899218
99	ST1-2	Standard 1	199.1	9.8	9.8	-	14.3867		0.0129886	0.009746	0.0100079	7.51018e+06	292.286	1.71024	4.39129e+06	114725	42214.7	41409.6	0.0261255	0.00961327	0.00942994
4	ST2-2	Standard 2	198.4	10	9.9	-	14.4133		0.0215681	0.0161836	0.0166185	7.48491e+06	285.96	1.74808	4.2818e+06	177330	64934.1	61287.8	0.0414148	0.0151651	0.0143136
63	ST2-2	Standard 2	198.4	10	9.9	-	14.4133		0.0215681	0.0161836	0.0166185	7.51996e+06	285.96	1.74808	4.30185e+06	180448	65561.1	63579.4	0.0419467	0.0152402	0.0147796
36	ST3-2	Standard 3	198.6	9.9	9.6	-	14.3867		0.0364391	0.0273421	0.0280768	7.47054e+06	288.606	1.73205	4.31312e+06	287200	108734	105913	0.0665876	0.02521	0.0245559
100	ST3-2	Standard 3	198.6	9.9	9.6	-	14.3867		0.0364391	0.0273421	0.0280768	7.47333e+06	288.606	1.73205	4.31473e+06	283494	109395	108550	0.0657037	0.0253538	0.0251581
5	ST4-2	Standard 4	197.7	9.8	10.1	-	14.4219		0.0604163	0.0453333	0.0465515	7.6565e+06	290.939	1.71816	4.45622e+06	479089	183434	178255	0.10751	0.0411637	0.0400014
64	ST4-2	Standard 4	197.7	9.8	10.1	-	14.4219		0.0604163	0.0453333	0.0465515	7.77408e+06	290.939	1.71816	4.52465e+06	486194	186517	186354	0.107455	0.0412224	0.0411864
37	ST5-2	Standard 5	198.5	10	9.9	-	14.4121		0.100143	0.0751424	0.0771615	7.59571e+06	286.08	1.74734	4.347e+06	813893	307201	305425	0.187231	0.0706696	0.070261
101	ST5-2	Standard 5	198.5	10	9.9	-	14.4121		0.100143	0.0751424	0.0771615	7.5861e+06	286.08	1.74734	4.3415e+06	800661	307027	304916	0.18442	0.070719	0.0702328
6	ST6-2	Standard 6	198.3	9.9	10	-	14.4145		0.168372	0.126338	0.129733	7.54456e+06	288.727	1.73132	4.35769e+06	1.34148e+06	530199	512920	0.307843	0.12167	0.117705
65	ST6-2	Standard 6	198.3	9.9	10	-	14.4145		0.168372	0.126338	0.129733	7.622e+06	288.727	1.73132	4.40242e+06	1.36062e+06	523156	519894	0.309062	0.118834	0.118093
38	ST7-2	Standard 7	197.9	9.7	10	-	14.4073		0.274025	0.205615	0.21114	7.53656e+06	293.938	1.70063	4.43163e+06	2.16403e+06	851711	844679	0.488315	0.192189	0.190602
102	ST7-2	Standard 7	197.9	9.7	10	-	14.4073		0.274025	0.205615	0.21114	7.55883e+06	293.938	1.70063	4.44472e+06	2.14967e+06	862076	849863	0.483646	0.193955	0.191207
7	ST8-2	Standard 8	198.1	10.1	9.9	-	14.423		0.459705	0.344939	0.354208	7.52917e+06	282.891	1.76704	4.26089e+06	3.64066e+06	1.43726e+06	1.42157e+06	0.854438	0.337314	0.333633
66	ST8-2	Standard 8	198.1	10.1	9.9	-	14.423		0.459705	0.344939	0.354208	7.51974e+06	282.891	1.76704	4.25556e+06	3.60592e+06	1.43641e+06	1.41511e+06	0.847344	0.337537	0.332533
39	ST9-2	Standard 9	196.9	9.9	9.7	-	14.4134		0.781835	0.586649	0.602413	7.41393e+06	286.667	1.74377	4.25167e+06	6.03727e+06	2.39727e+06	2.36043e+06	1.41998	0.563841	0.555178
103	ST9-2	Standard 9	196.9	9.9	9.7	-	14.4134		0.781835	0.586649	0.602413	7.45804e+06	286.667	1.74377	4.27697e+06	6.05412e+06	2.41149e+06	2.3839e+06	1.41552	0.563831	0.557381
8	ST10-2	Standard 10	197.5	10.1	9.9	-	14.4304		1.29533	0.97195	0.998067	7.70454e+06	282.178	1.7715	4.34915e+06	1.02533e+07	4.05404e+06	3.99765e+06	2.35754	0.932145	0.91918
40	ST10-2	Standard 10	197.5	10.1	9.9	-	14.4304		1.29533	0.97195	0.998067	7.72855e+06	282.178	1.7715	4.36271e+06	1.01968e+07	4.07107e+06	4.0239e+06	2.33727	0.933152	0.922341
67	ST10-2	Standard 10	197.5	10.1	9.9	-	14.4304		1.29533	0.97195	0.998067	7.67235e+06	282.178	1.7715	4.33098e+06	1.01542e+07	4.03948e+06	3.99066e+06	2.34455	0.932695	0.921421
104	ST10-2	Standard 10	197.5	10.1	9.9	-	14.4304		1.29533	0.97195	0.998067	7.65627e+06	282.178	1.7715	4.3219e+06	1.01395e+07	4.03507e+06	3.98409e+06	2.34608	0.933633	0.921838

## Sheet: Day 8_Data
Injection number [-]	Sample number [-]	Name	Masssample [mg]	Massinternal standard [mg]	MassmilliQ water [mg]	Massspike [mg]	Massneuraminidase [mg]	Massgalactosidase [mg]	Dilution factor sample [-]	Dilution factor sample_spike [-]	Concentration lactose [ppm]	Concentration 3'-SL [ppm]	Concentration 6'-SL [ppm]	Area IS [counts min]	Dilution factor IS [-]	Concentration IS [ppm]	Corrected area IS [counts min/ppm]	Area lactose [counts min]	Area 3'-SL [counts min]	Area 6'-SL [counts min]	IS corrected area lactose [counts min]	IS corrected area 3'-SL [counts min]	IS corrected area 6'-SL [counts min]	Calculated concentration lactose [ppm]	Calculated concentration 3'-SL [ppm]	Calculated concentration 6'-SL [ppm]	Average calculated concentration lactose [ppm]	Stdev calculated concentration lactose [ppm]	Average calculated concentration 3'-SL [ppm]	Stdev calculated concentration 3'-SL [ppm]	Average calculated concentration 6'-SL [ppm]	Stdev calculated concentration 6'-SL [ppm]	Dilution factor spike [-]	Concentration lactose spike [ppm]	Concentration 3'-SL spike [ppm]	Concentration 6'-SL spike [ppm]	Recovery lactose [%]	Recovery 3'-SL [%]	Recovery 6'-SL [%]	Remarks	IS corrected area lactose_blank correction [counts min]	IS corrected area 3'-SL_blank correction [counts min]	IS corrected area 6'-SL_blank correction [counts min]	Concentration lactose_blank correction [ppm]	Concentration 3'-SL_blank correction [ppm]	Concentration 6'-SL_blank correction [ppm]
2	198	Laminaritriose -	-	-	222.5	-	-	-	14.3704	-				0	-	-	-	14159.5	0	0	-	-	-	-	-	-
12	199	Laminaritriose +	-	8.9	210.6	-	-	-	14.327	1.04226				7.56156e+06	322.921	1.54799	4.88475e+06	4469.39	0	0	0.000914967	0	0	-0.0220703	0.0141735	0.00702601
13	200	Laminaritriose + spike	-	9.9	201.5	9.6	-	-	14.3524	1.09677				7.51969e+06	292.121	1.71121	4.39438e+06	1.31871e+06	509494	498334	0.30009	0.115942	0.113403	2.36705	1.76571	1.79379							23.0208	2.0953	1.57221	1.61445	104.012	101.534	100.887
15	201	WT supernatant blank 3	198.6	6.5	9.7	-	-	-	14.1873	1.08157				5.21402e+06	433.477	1.15319	4.5214e+06	72823.1	48119.1	0	0.0161063	0.0106425	0	0.0980652	0.17296	0.0069575	0.104594	0.0092328	0.174827	0.00263968	0.0069575	0
107	201	WT supernatant blank 3	198.6	6.5	9.7	-	-	-	14.1873	1.08157				5.16052e+06	433.477	1.15319	4.47501e+06	79477.8	48744.1	0	0.0177604	0.0108925	0	0.111122	0.176693	0.0069575
16	202	WT supernatant 1-2	196.9	9.8	9.8	-	-	-	14.4134	1.09954				7.74189e+06	289.592	1.72615	4.48505e+06	1.74726e+06	458454	0	0.389575	0.102218	0	3.09477	1.56501	0.00706838	3.20297	0.16171	1.64184	0.0838691	0.00706496	4.29933e-06									0.372642	0.0914507	0	2.95897	1.40166	0.00706838
108	202	WT supernatant 1-2	196.9	9.8	9.8	-	-	-	14.4134	1.09954				7.68464e+06	289.592	1.72615	4.45188e+06	1.73609e+06	459454	0	0.389968	0.103204	0	3.09792	1.57997	0.00706838															0.373035	0.0924369	0	2.96212	1.41662	0.00706838
17	203	WT supernatant 2-2	200.9	9.7	10.4	-	-	-	14.3952	1.10005				7.48551e+06	298.144	1.67664	4.4646e+06	1.93278e+06	508744	0	0.432913	0.113951	0	3.43799	1.74081	0.00705946															0.41598	0.103183	0	3.30236	1.57766	0.00705946
18	204	WT supernatant 3-2	195.7	9.7	9.5	-	-	-	14.4037	1.09811				7.56606e+06	290.598	1.72018	4.39842e+06	1.76209e+06	483716	0	0.400619	0.109975	0	3.18119	1.68156	0.00706361															0.383686	0.0992075	0	3.04548	1.51831	0.00706361
19	88	WT supernatant 1 spike	197.5	9.9	-	9.8	-	-	14.4122	1.09975				7.51924e+06	287.515	1.73862	4.32483e+06	2.95032e+06	962824	523263	0.682183	0.222627	0.120991	5.44095	3.39144	1.92132							22.1633	2.17637	1.63304	1.67692	98.0008	101.682	103.799
20	205	WT supernatant 3 sialidase / galactosidase treatment	199.4	9.7	9.8	-	1	0.9	14.4915	1.10732				9.21245e+06	297.897	1.67803	5.49004e+06	5275.25	0	0	0.000960877	0	0	-0.0219534	0.0143362	0.00710666
22	206	ΔSia supernatant blank 3	204.3	9.8	9.1	-	-	-	14.2849	1.09251				7.17174e+06	297.796	1.6786	4.27246e+06	224434	15196.4	0	0.0525304	0.00355682	0	0.388248	0.0676112	0.00700534	0.388248	#DIV/0!	0.0676112	#DIV/0!	0.00700534	#DIV/0!
23	207	ΔSia supernatant 1-2	202.8	9.8	9.8	-	-	-	14.3432	1.09665				7.43806e+06	296.816	1.68414	4.41654e+06	1.93417e+06	8138.55	0	0.437939	0.00184275	0	3.46568	0.0420096	0.00703395	3.7445	0.242863	0.0292789	0.0110382	0.00705252	1.67757e-05									0.385409	-0.00171407	0	3.04645	-0.0116881	0.00703395
24	208	ΔSia supernatant 2-2	197.7	9.8	9.9	-	-	-	14.4097	1.09965				7.88272e+06	290.694	1.71961	4.58402e+06	2.25231e+06	2454.36	0	0.491339	0.000535417	0	3.9099	0.022376	0.00706656															0.438809	-0.0030214	0	3.48872	-0.0315707	0.00706656
25	209	ΔSia supernatant 3-2	198.3	9.7	9.8	-	-	-	14.3903	1.09834				7.6569e+06	294.186	1.6992	4.50618e+06	2.18778e+06	2741.45	0	0.485506	0.000608376	0	3.85793	0.023451	0.00705705															0.432976	-0.00294844	0	3.43732	-0.0304231	0.00705705
26	94	ΔSia supernatant 1 spike	198.7	9.7	-	10	-	-	14.3976	1.09914				7.4887e+06	294.928	1.69492	4.41831e+06	3.08738e+06	508872	507003	0.698769	0.115173	0.11475	5.56832	1.75962	1.82075							21.84	2.20858	1.65721	1.70174	86.2908	94.2906	96.9653
27	210	ΔSia supernatant 3 sialidase / galactosidase treatment	199.5	9.8	9.6	-	1.1	1	14.4962	1.10777				9.37254e+06	295.102	1.69392	5.53304e+06	3185.19	0	0	0.000575667	0	0	-0.0250677	0.0143409	0.007109
29	211	ΔSia + ST3GAL1 supernatant blank 3	198.3	9.9	10	-	-	-	14.4145	1.10035				7.60913e+06	288.727	1.73132	4.39498e+06	151539	13014	0	0.0344799	0.00296111	0	0.247	0.0591866	0.00706892	0.247	#DIV/0!	0.0591866	#DIV/0!	0.00706892	#DIV/0!
30	212	ΔSia + ST3GAL1 supernatant 1-2	201	9.9	9.9	-	-	-	14.3761	1.09851				11143.4	291.879	1.71263	6506.63	2.7967e+06	202834	0	429.823	31.1734	0	3438.15	471.724	0.00705009	4.41941	0.390134	0.632862	0.0750974	0.00706724	4.18817e-05								Probably erroneous IS	429.789	31.1705	0	3437.87	471.679	0.00705009
31	213	ΔSia + ST3GAL1 supernatant 2-2	199.6	9.1	10	-	-	-	14.3507	1.09569				7.73207e+06	314.769	1.58808	4.8688e+06	2.54446e+06	182298	0	0.522605	0.0374421	0	4.14354	0.57976	0.00703763															0.488125	0.034481	0	3.86822	0.535032	0.00703763
32	214	ΔSia + ST3GAL1 supernatant 3-2	198.1	9.9	10.9	-	-	-	14.4715	1.105				7.84091e+06	289.576	1.72625	4.54216e+06	2.66532e+06	200283	0	0.586795	0.0440941	0	4.69527	0.685964	0.00709686															0.552315	0.041133	0	4.41764	0.64086	0.00709686
33	100	ΔSia + ST3GAL1 supernatant 1 spike	197.2	9.9	-	9.9	-	-	14.4219	1.10041				7.64922e+06	287.273	1.74009	4.39588e+06	3.87038e+06	699723	528933	0.880457	0.159177	0.120325	7.03569	2.43057	1.91208							21.9192	2.20061	1.65122	1.69559	108.031	98.9354	102.099	Recovery calculated using ΔSia + ST3GAL1 supernatant 2-2 and ΔSia + ST3GAL1 supernatant 3-2 due to error in ΔSia + ST3GAL1 supernatant 1-2
34	215	ΔSia + ST3GAL1 supernatant 3 sialidase / galactosidase treatment	198.9	9.9	9.9	-	1	1	14.5219	1.1096				9.48873e+06	291.758	1.71334	5.53815e+06	4314.02	0	0	0.000778964	0	0	-0.0234694	0.0143663	0.00712157
43	216	ΔSia + ST3GAL2 supernatant blank 3	198	9.8	9.7	-	-	-	14.3939	1.09848				7.56521e+06	290.816	1.71889	4.40123e+06	109208	15922.4	0	0.024813	0.00361772	0	0.169225	0.0690501	0.00705883	0.169225	#DIV/0!	0.0690501	#DIV/0!	0.00705883	#DIV/0!
44	217	ΔSia + ST3GAL2 supernatant 1-2	198.3	9.9	9.7	-	-	-	14.3964	1.09884				7.57935e+06	288.364	1.73351	4.37227e+06	1.41206e+06	37051.1	0	0.322957	0.00847412	0	2.55748	0.142651	0.00706002	2.31394	0.213778	0.136194	0.00559285	0.00706063	7.45898e-06									0.298144	0.0048564	0	2.35872	0.0878315	0.00706002
45	218	ΔSia + ST3GAL2 supernatant 2-2	198.4	9.7	9.7	-	-	-	14.3831	1.09778				7.37593e+06	294.186	1.6992	4.34083e+06	1.22396e+06	34078.3	0	0.281964	0.00785064	0	2.22705	0.13308	0.0070535															0.257151	0.00423292	0	2.02848	0.0783114	0.0070535
46	219	ΔSia + ST3GAL2 supernatant 3-2	196.9	9.6	10	-	-	-	14.4134	1.09954				7.54472e+06	295.625	1.69093	4.46189e+06	1.21666e+06	34878.9	0	0.272679	0.00781706	0	2.15729	0.132852	0.00706838															0.247866	0.00419934	0	1.95829	0.0779672	0.00706838
47	106	ΔSia + ST3GAL2 supernatant 1 spike	197.2	9.8	-	9.7	-	-	14.4037	1.09888				7.68719e+06	289.837	1.7247	4.45713e+06	2.6419e+06	520476	526269	0.592734	0.116774	0.118073	4.72087	1.78463	1.87406							22.3402	2.15913	1.6201	1.66364	91.1763	92.2296	102.125
48	220	ΔSia + ST3GAL2 supernatant 3 sialidase / galactosidase treatment	197.8	9.8	9.8	-	1	1	14.5238	1.1092				8.91535e+06	293.143	1.70524	5.2282e+06	4755.62	0	0	0.00090961	0	0	-0.0224166	0.0143681	0.0071225
50	221	ΔSia + ST3GAL3 supernatant blank 3	198.2	9.9	10.1	-	-	-	14.4218	1.10091				7.43101e+06	288.727	1.73132	4.2921e+06	89716.9	17786.2	0	0.0209028	0.00414393	0	0.138175	0.0771715	0.00707249	0.138175	#DIV/0!	0.0771715	#DIV/0!	0.00707249	#DIV/0!
51	222	ΔSia + ST3GAL3 supernatant 1-2	198.8	9.8	9.9	-	-	-	14.3964	1.09909				7.58252e+06	292.041	1.71168	4.42987e+06	1.81212e+06	57036.6	0	0.409069	0.0128755	0	3.24726	0.209345	0.00706003	3.92963	0.595839	0.204648	0.00745028	0.00706121	2.05787e-06									0.388166	0.00873153	0	3.07983	0.146552	0.00706003
52	223	ΔSia + ST3GAL3 supernatant 2-2	197.7	9.7	9.9	-	-	-	14.4036	1.09914				7.55035e+06	293.567	1.70278	4.43413e+06	2.42144e+06	56825.4	0	0.54609	0.0128154	0	4.34704	0.208541	0.00706359															0.525187	0.00867152	0	4.17952	0.145716	0.00706359
53	224	ΔSia + ST3GAL3 supernatant 3-2	198.3	9.7	9.9	-	-	-	14.3964	1.09884				7.30423e+06	294.309	1.69849	4.30044e+06	2.26775e+06	51599.2	0	0.52733	0.0119986	0	4.19457	0.196058	0.00706002															0.506427	0.00785465	0	4.02714	0.133264	0.00706002
54	112	ΔSia + ST3GAL3 supernatant 1 spike	204.6	10	-	9.9	-	-	14.3402	1.09726				7.21814e+06	293.4	1.70375	4.23662e+06	2.90528e+06	531029	488705	0.685755	0.125343	0.115353	5.44228	1.9061	1.82297							22.6768	2.12709	1.59606	1.63895	94.278	96.9055	100.977
55	225	ΔSia + ST3GAL3 supernatant 3 sialidase / galactosidase treatment	197.5	9.7	9.9	-	1	1	14.5276	1.10937				9.4965e+06	295.794	1.68996	5.61936e+06	337.21	0	0	6.00086e-05	0	0	-0.0292902	0.0143719	0.00712438
57	226	ΔSia + ST3GAL4 supernatant blank 2	196.7	9.8	9.8	-	-	-	14.4159	1.09964				7.81823e+06	289.347	1.72761	4.52545e+06	61811	46016.8	0	0.0136585	0.0101685	0	0.0800111	0.168553	0.00706958	0.0915327	0.016294	0.171903	0.00473732	0.00706569	5.50032e-06
58	227	ΔSia + ST3GAL4 supernatant blank 3	198	9.8	9.8	-	-	-	14.4	1.09899				7.4781e+06	290.939	1.71816	4.35238e+06	72012.3	46234.1	0	0.0165455	0.0106227	0	0.103054	0.175253	0.0070618
59	228	ΔSia + ST3GAL4 supernatant 1-2	198.1	9.4	9.8	-	-	-	14.3746	1.09692				7.13068e+06	302.936	1.65012	4.32132e+06	1.76345e+06	281434	0	0.40808	0.0651268	0	3.23444	0.999597	0.00704933	3.31301	0.073405	0.999059	0.017931	0.00706022	9.8076e-06									0.392978	0.0547312	0	3.11365	0.84231	0.00704933
60	229	ΔSia + ST3GAL4 supernatant 2-2	197.8	9.8	9.8	-	-	-	14.4024	1.09909				7.46146e+06	290.694	1.71961	4.33904e+06	1.81618e+06	276672	0	0.418567	0.0637633	0	3.32474	0.980865	0.00706299															0.403465	0.0533677	0	3.20372	0.823274	0.00706299
61	230	ΔSia + ST3GAL4 supernatant 3-2	197.9	9.7	10.1	-	-	-	14.4133	1.10005				7.55001e+06	294.062	1.69991	4.4414e+06	1.88814e+06	293476	0	0.425122	0.0660774	0	3.37983	1.01672	0.00706834															0.41002	0.0556818	0	3.25872	0.859004	0.00706834
62	117	ΔSia + ST3GAL4 supernatant 1 spike	197.7	9.8	-	9.9	-	-	14.4097	1.09965				7.47057e+06	290.694	1.71961	4.34434e+06	2.88596e+06	780461	515807	0.664304	0.17965	0.118731	5.29668	2.73903	1.88525							21.9596	2.19656	1.64818	1.69247	85.0449	95.836	100.917
63	231	ΔSia + ST3GAL4 supernatant 3 sialidase / galactosidase treatment	195.5	9.8	9.7	-	0.9	1.1	14.5473	1.10997				8.72569e+06	290.204	1.72251	5.06567e+06	1499.52	0	0	0.000296016	0	0	-0.0274196	0.0143914	0.00713405
72	232	ΔSia + ST3GAL5 supernatant blank 2	197.2	9.8	10.6	-	-	-	14.4584	1.10345				7.49626e+06	290.939	1.71816	4.36295e+06	71451.9	58011.9	0	0.016377	0.0132965	0	0.102116	0.216654	0.00709045	0.130316	0.0398796	0.22794	0.0159602	0.00707971	1.51956e-05
73	233	ΔSia + ST3GAL5 supernatant blank 3	197.3	9.8	9.9	-	-	-	14.4146	1.09985				7.44308e+06	290.204	1.72251	4.32106e+06	101317	64070.1	0	0.0234474	0.0148274	0	0.158515	0.239226	0.00706896
74	234	ΔSia + ST3GAL5 supernatant 1-2	197.2	9.7	10	-	-	-	14.4158	1.0999				7.53678e+06	293.072	1.70565	4.4187e+06	1.5534e+06	1.05576e+06	0	0.351552	0.23893	0	2.7903	3.63968	0.00706956	2.43582	0.343827	3.22979	0.400043	0.00707136	2.1574e-06									0.331639	0.224868	0	2.63058	3.42631	0.00706956
75	235	ΔSia + ST3GAL5 supernatant 2-2	197	9.9	9.9	-	-	-	14.4244	1.10051				7.49122e+06	287.03	1.74156	4.30144e+06	1.14333e+06	800679	0	0.265803	0.186142	0	2.10374	2.84038	0.00707375															0.24589	0.17208	0	1.94393	2.62688	0.00707375
76	236	ΔSia + ST3GAL5 supernatant 3-2	197	9.9	9.8	-	-	-	14.4183	1.1				7.56559e+06	286.909	1.74229	4.34232e+06	1.3223e+06	914193	0	0.304514	0.210531	0	2.41341	3.20931	0.00707076															0.284602	0.196469	0	2.25367	2.99591	0.00707076
77	122	ΔSia + ST3GAL5 supernatant 1 spike	197.7	9.8	-	9.7	-	-	14.3976	1.09863				7.59252e+06	290.449	1.72106	4.41154e+06	2.73975e+06	1.57251e+06	523990	0.621043	0.356453	0.118777	4.94565	5.41606	1.88439							22.3918	2.15416	1.61638	1.65981	91.208	100.268	102.951
78	237	ΔSia + ST3GAL5 supernatant 3 sialidase / galactosidase treatment	198.2	9.2	10.3	-	1	0.9	14.5066	1.10797				7.43975e+06	312.522	1.5995	4.65129e+06	1722.47	0	0	0.000370321	0	0	-0.026743	0.0143511	0.00711406
80	238	ΔSia + ST3GAL6 supernatant blank 2	195.6	9.9	9.9	-	-	-	14.4417	1.10123				7.615e+06	285.333	1.75192	4.34667e+06	91958.6	46671.2	0	0.0211561	0.0107372	0	0.140402	0.177502	0.00708226	0.123692	0.0236305	0.153013	0.0346321	0.00703143	7.18914e-05
81	239	ΔSia + ST3GAL6 supernatant blank 3	197.1	7	9.7	-	-	-	14.2344	1.08473				7.62544e+06	400.8	1.24721	6.11402e+06	105107	46701.2	0	0.0171912	0.00763838	0	0.106983	0.128525	0.00698059
83	240	ΔSia + ST3GAL6 supernatant 1-2	197.4	9.9	9.9	-	-	-	14.4195	1.1003				7.6407e+06	287.515	1.73862	4.39469e+06	2.32268e+06	462279	0	0.52852	0.10519	0	4.21084	1.61078	0.00707134	4.68523	0.444766	1.69637	0.10599	0.00707054	3.64437e-06									0.509346	0.0960025	0	4.05701	1.47133	0.00707134
84	241	ΔSia + ST3GAL6 supernatant 2-2	197.5	9.8	10.1	-	-	-	14.4243	1.10076				7.58178e+06	290.694	1.71961	4.40901e+06	2.62677e+06	478914	0	0.595774	0.108622	0	4.75203	1.66342	0.00707372															0.5766	0.0994338	0	4.59815	1.52392	0.00707372
85	242	ΔSia + ST3GAL6 supernatant 3-2	197.7	9.8	9.9	-	-	-	14.4097	1.09965				7.50668e+06	290.694	1.71961	4.36534e+06	2.78892e+06	518262	0	0.638877	0.118722	0	5.09282	1.81493	0.00706656															0.619704	0.109534	0	4.93909	1.67557	0.00706656
86	127	ΔSia + ST3GAL6 supernatant 1 spike	198.1	8.3	-	9.8	-	-	14.3079	1.09137				1.03145e+07	341.494	1.4638	7.04638e+06	3.4533e+06	950800	507681	0.490081	0.134934	0.0720485	3.87226	2.04627	1.13869							22.0612	2.18644	1.64059	1.68468	-12.756	25.0529	61.5507	Probably erroneous IS, IS correction results in recovery 86-99%
87	243	ΔSia + ST3GAL6 supernatant 3 sialidase / galactosidase treatment	195.6	9.8	9.9	-	1	0.9	14.5521	1.11043				8.04565e+06	290.449	1.72106	4.67482e+06	1777.37	0	0	0.0003802	0	0	-0.0267471	0.0143962	0.00713642
89	244	ΔSia + ST6GAL1 supernatant blank 2	195.7	9.8	10.2	-	-	-	14.4527	1.1022				7.61973e+06	288.612	1.73201	4.39935e+06	80793.2	14765.1	0	0.0183648	0.0033562	0	0.118062	0.0653537	0.00708766	0.127829	0.0138125	0.0650562	0.000420795	0.00709133	5.18713e-06
90	245	ΔSia + ST6GAL1 supernatant blank 3	195	9.9	10.2	-	-	-	14.4677	1.10308				7.72363e+06	284.97	1.75415	4.40306e+06	91478.7	14585.9	0	0.0207762	0.00331268	0	0.137596	0.0647586	0.007095
91	246	ΔSia + ST6GAL1 supernatant 1-2	195.8	9.9	9.6	-	-	-	14.4208	1.09959				7.7086e+06	285.212	1.75266	4.39823e+06	2.72606e+06	11313.7	184057	0.61981	0.00257234	0.041848	4.94375	0.0533115	0.669568	4.47865	0.426257	0.0657804	0.0108063	0.64276	0.0413362									0.600239	-0.000762094	0.041848	4.78672	0.00269861	0.669568
92	247	ΔSia + ST6GAL1 supernatant 2-2	195.4	9.2	10	-	-	-	14.4074	1.09826				7.1137e+06	306	1.63359	4.35463e+06	2.24681e+06	16705.4	161917	0.515959	0.00383624	0.0371827	4.10662	0.0724282	0.595156															0.496388	0.0005018	0.0371827	3.94973	0.0218626	0.595156
93	248	ΔSia + ST6GAL1 supernatant 3-2	197.3	9.9	9.8	-	-	-	14.4146	1.09985				7.66222e+06	287.273	1.74009	4.40335e+06	2.42396e+06	16641.8	182680	0.550481	0.00377936	0.0414865	4.38557	0.0716015	0.663558															0.530911	0.000444919	0.0414865	4.2286	0.0210106	0.663558
94	132	ΔSia + ST6GAL1 supernatant 1 spike	197.6	9.9	-	9.9	-	-	14.417	1.1002				7.56895e+06	287.758	1.73716	4.35709e+06	3.89001e+06	502803	703964	0.892799	0.115399	0.161567	7.1323	1.76542	2.56417							21.9596	2.19656	1.64818	1.69247	90.4475	94.4157	101.727
95	249	ΔSia + ST6GAL1 supernatant 3 sialidase / galactosidase treatment	197.2	9.7	10	-	1.1	1	14.5436	1.11055				7.63704e+06	295.67	1.69067	4.51718e+06	8395.25	0	67784	0.00185852	0	0.0150058	-0.0147685	0.0143878	0.246712
97	250	ΔSia + ST6GAL2 supernatant blank 2	197	9.9	9.9	-	-	-	14.4244	1.10051				7.58573e+06	287.03	1.74156	4.35571e+06	318608	16556	0	0.0731472	0.00380099	0	0.557508	0.0719785	0.00707375	0.501232	0.0795857	0.0743989	0.00342298	0.00706598	1.09891e-05
98	251	ΔSia + ST6GAL2 supernatant blank 3	196.6	9.8	9.4	-	-	-	14.3927	1.09766				7.41765e+06	288.735	1.73128	4.2845e+06	253838	17699.1	0	0.0592457	0.00413097	0	0.444956	0.0768193	0.00705821
99	252	ΔSia + ST6GAL2 supernatant 1-2	197.7	9.7	9.8	-	-	-	14.3976	1.09863				7.56908e+06	293.443	1.7035	4.44326e+06	1.04645e+06	17085.1	99593.1	0.235513	0.00384518	0.0224144	1.85718	0.0725145	0.361331	1.90028	0.0417256	0.073614	0.00256573	0.362828	0.00908697									0.169317	-0.000120796	0.0224144	1.32688	0.0124127	0.361331
100	253	ΔSia + ST6GAL2 supernatant 2-2	197.2	9.8	9.8	-	-	-	14.4097	1.09939				6.55622e+06	289.959	1.72397	3.80299e+06	916718	14424	87870.2	0.241052	0.0037928	0.0231056	1.90316	0.0717813	0.37257															0.174856	-0.000173178	0.0231056	1.37241	0.0116287	0.37257
101	254	ΔSia + ST6GAL2 supernatant 3-2	196.5	9.7	9.8	-	-	-	14.4122	1.09924				7.49905e+06	291.959	1.71216	4.37988e+06	1.07599e+06	17984.2	96202.2	0.245665	0.0041061	0.0219646	1.94048	0.0765463	0.354582															0.179469	0.000140119	0.0219646	1.40965	0.0163833	0.354582
102	137	ΔSia + ST6GAL2 supernatant 1 spike	195.9	9.7	-	10	-	-	14.4319	1.10056				7.5151e+06	291.464	1.71507	4.38181e+06	2.20695e+06	524186	613033	0.503661	0.119628	0.139904	4.01485	1.83147	2.22359							21.56	2.23727	1.67873	1.72384	87.4974	95.1981	98.1253
103	255	ΔSia + ST6GAL2 supernatant 3 sialidase / galactosidase treatment	197.3	9.9	10	-	1	1	14.5484	1.111				7.57552e+06	289.939	1.72408	4.39394e+06	2734.47	0	40775.1	0.000622328	0	0.00927985	-0.0247802	0.0143925	0.155344
11	PC1	Laminaritriose + spike sialidase/galactosidase treatment	-	9.9	199.9	9.7	1	1	14.4972	1.10805				7.52965e+06	292.727	1.70766	4.40932e+06	61391.6	0	5916.35	0.0139231	0	0.00134178	0.0825971	0.0143419	0.0284638
82	NC1	Hydrolysis ΔSia + ST3GAL6 supernatant blank 1 - sialidase/galactosidase treatment	197.4	9.8	9.7	-	1	1	14.5228	1.10892				8.00822e+06	292.531	1.70881	4.68643e+06	2089.05	0	0	0.000445766	0	0	-0.0261633	0.0143672	0.00712202
104	199	Laminaritriose +	-	8.9	210.6	-	-	-	14.327	1.04226				7.51091e+06	322.921	1.54799	4.85203e+06	8388.16	0	0	0.00172879	0	0	-0.0155827	0.0141735	0.00702601
105	200	Laminaritriose + spike	-	9.9	201.5	9.6	-	-	14.3524	1.09677				7.43086e+06	292.121	1.71121	4.34247e+06	1.30196e+06	501801	488271	0.29982	0.115557	0.112441	2.36489	1.75988	1.77864							23.0208	2.0953	1.57221	1.61445	103.621	101.196	100.031
Injection number [-]	#Sample	Name	Masssample [mg]	Massinternal standard [mg]	MassmilliQ water [mg]	Massspike [mg]	Massneuraminidase [mg]	Massgalactosidase [mg]	Dilution factor sample [-]	Dilution factor sample_spike [-]	Concentration lactose [ppm]	Concentration 3'-SL [ppm]	Concentration 6'-SL [ppm]	Area IS [counts min]	Dilution factor IS [-]	Concentration IS [ppm]	Corrected area IS [counts min/ppm]	Area lactose [counts min]	Area 3'-SL [counts min]	Area 6'-SL [counts min]	IS corrected area lactose [counts min]	IS corrected area 3'-SL [counts min]	IS corrected area 6'-SL [counts min]
4	ST1-3	Standard 1	198.9	10	10.1	-	-	-	14.4193		0.0129593	0.00972399	0.00998528	7.43541e+06	286.8	1.74296	4.26597e+06	112137	40385.9	39167.7	0.0262863	0.00946699	0.00918142
36	ST1-3	Standard 1	198.9	10	10.1	-	-	-	14.4193		0.0129593	0.00972399	0.00998528	7.41484e+06	286.8	1.74296	4.25417e+06	111304	39110.1	38228.8	0.0261634	0.00919335	0.00898619
65	ST1-3	Standard 1	198.9	10	10.1	-	-	-	14.4193		0.0129593	0.00972399	0.00998528	7.39195e+06	286.8	1.74296	4.24104e+06	108124	39707.4	34966.3	0.0254948	0.00936264	0.00824474
110	ST1-3	Standard 1	198.9	10	10.1	-	-	-	14.4193		0.0129593	0.00972399	0.00998528	7.39391e+06	286.8	1.74296	4.24217e+06	109926	37400.9	36778.4	0.0259126	0.00881647	0.00866971
5	ST2-3	Standard 2	198.8	9.8	8.9	-	-	-	14.336		0.0216844	0.0162709	0.0167081	7.45653e+06	290.816	1.71889	4.338e+06	173635	65220.2	63978.3	0.0400264	0.0150346	0.0147483
66	ST2-3	Standard 2	198.8	9.8	8.9	-	-	-	14.336		0.0216844	0.0162709	0.0167081	7.40481e+06	290.816	1.71889	4.30791e+06	172097	64410.3	65882	0.039949	0.0149516	0.0152932
37	ST3-3	Standard 3	198.8	10	10.1	-	-	-	14.4205		0.0363537	0.027278	0.0280109	7.49832e+06	286.68	1.74369	4.30027e+06	286865	107138	107072	0.0667087	0.0249144	0.0248988
111	ST3-3	Standard 3	198.8	10	10.1	-	-	-	14.4205		0.0363537	0.027278	0.0280109	7.4819e+06	286.68	1.74369	4.29085e+06	285291	107790	105680	0.0664882	0.0251209	0.0246291
6	ST4-3	Standard 4	198.7	9.8	10	-	-	-	14.4036		0.0604928	0.0453907	0.0466104	7.51413e+06	292.041	1.71168	4.38992e+06	467291	182486	180150	0.106446	0.0415693	0.0410372
67	ST4-3	Standard 4	198.7	9.8	10	-	-	-	14.4036		0.0604928	0.0453907	0.0466104	7.54194e+06	292.041	1.71168	4.40617e+06	471622	179722	179109	0.107037	0.0407888	0.0406497
38	ST5-3	Standard 5	198.1	10	10.2	-	-	-	14.4351		0.0999833	0.0750224	0.0770383	7.62202e+06	285.96	1.74808	4.36023e+06	811273	306407	305229	0.186062	0.0702731	0.0700029
112	ST5-3	Standard 5	198.1	10	10.2	-	-	-	14.4351		0.0999833	0.0750224	0.0770383	7.52583e+06	285.96	1.74808	4.3052e+06	801481	300579	302213	0.186166	0.0698176	0.070197
7	ST6-3	Standard 6	198	10.2	9.6	-	-	-	14.4121		0.1684	0.126359	0.129754	7.61926e+06	279.765	1.78679	4.26422e+06	1.34305e+06	515509	510818	0.314957	0.120892	0.119792
68	ST6-3	Standard 6	198	10.2	9.6	-	-	-	14.4121		0.1684	0.126359	0.129754	7.66737e+06	279.765	1.78679	4.29115e+06	1.34727e+06	519936	514545	0.313965	0.121165	0.119908
39	ST7-3	Standard 7	198.3	9.9	9.2	-	-	-	14.3661		0.27481	0.206204	0.211745	7.60469e+06	287.758	1.73716	4.37766e+06	2.1686e+06	835930	836196	0.495379	0.190953	0.191014
113	ST7-3	Standard 7	198.3	9.9	9.2	-	-	-	14.3661		0.27481	0.206204	0.211745	7.46905e+06	287.758	1.73716	4.29959e+06	2.13176e+06	828862	822318	0.495806	0.192777	0.191255
8	ST8-3	Standard 8	198.1	9.8	7.6	-	-	-	14.2655		0.46478	0.348748	0.358119	7.59233e+06	288.367	1.73348	4.37981e+06	3.6652e+06	1.44548e+06	1.41881e+06	0.836839	0.330033	0.323944
69	ST8-3	Standard 8	198.1	9.8	7.6	-	-	-	14.2655		0.46478	0.348748	0.358119	7.51721e+06	288.367	1.73348	4.33648e+06	3.63367e+06	1.41261e+06	1.40188e+06	0.837932	0.325751	0.323277
40	ST9-3	Standard 9	198.5	9.9	9.1	-	-	-	14.3577		0.784869	0.588926	0.604751	7.44925e+06	287.879	1.73643	4.28999e+06	6.12958e+06	2.40969e+06	2.36828e+06	1.42881	0.5617	0.552048
114	ST9-3	Standard 9	198.5	9.9	9.1	-	-	-	14.3577		0.784869	0.588926	0.604751	7.45577e+06	287.879	1.73643	4.29375e+06	6.1273e+06	2.4131e+06	2.38195e+06	1.42703	0.562005	0.554748
9	ST10-3	Standard 10	197.9	9.9	10.1	-	-	-	14.4255		1.29577	0.972281	0.998407	7.3993e+06	288.364	1.73351	4.2684e+06	9.95604e+06	3.94007e+06	3.87975e+06	2.3325	0.923078	0.908946
41	ST10-3	Standard 10	197.9	9.9	10.1	-	-	-	14.4255		1.29577	0.972281	0.998407	7.42687e+06	288.364	1.73351	4.28431e+06	9.95895e+06	3.94906e+06	3.89413e+06	2.32452	0.921749	0.908929
70	ST10-3	Standard 10	197.9	9.9	10.1	-	-	-	14.4255		1.29577	0.972281	0.998407	7.35734e+06	288.364	1.73351	4.2442e+06	9.88017e+06	3.91759e+06	3.85495e+06	2.32792	0.923046	0.908287
115	ST10-3	Standard 10	197.9	9.9	10.1	-	-	-	14.4255		1.29577	0.972281	0.998407	7.39265e+06	288.364	1.73351	4.26457e+06	9.93094e+06	3.93194e+06	3.87206e+06	2.32871	0.922002	0.907961

## Sheet: Day 10_Data
Injection number [-]	Sample number [-]	Name	Masssample [mg]	Massinternal standard [mg]	MassmilliQ water [mg]	Massspike [mg]	Massneuraminidase [mg]	Massgalactosidase [mg]	Dilution factor sample [-]	Dilution factor sample_spike [-]	Concentration lactose [ppm]	Concentration 3'-SL [ppm]	Concentration 6'-SL [ppm]	Area IS [counts min]	Dilution factor IS [-]	Concentration IS [ppm]	Corrected area IS [counts min/ppm]	Area lactose [counts min]	Area 3'-SL [counts min]	Area 6'-SL [counts min]	IS corrected area lactose [counts min]	IS corrected area 3'-SL [counts min]	IS corrected area 6'-SL [counts min]	Calculated concentration lactose [ppm]	Calculated concentration 3'-SL [ppm]	Calculated concentration 6'-SL [ppm]	Average calculated concentration lactose [ppm]	Stdev calculated concentration lactose [ppm]	Average calculated concentration 3'-SL [ppm]	Stdev calculated concentration 3'-SL [ppm]	Average calculated concentration 6'-SL [ppm]	Stdev calculated concentration 6'-SL [ppm]	Dilution factor spike [-]	Concentration lactose spike [ppm]	Concentration 3'-SL spike [ppm]	Concentration 6'-SL spike [ppm]	Recovery lactose [%]	Recovery 3'-SL [%]	Recovery 6'-SL [%]	Remarks
1	256	Laminaritriose -	-	-	219.8	-	-	-	14.4024	-				0	-	-	-	17014.6	0	0	-	-	-	-	-	-
12	257	Laminaritriose +	-	9.7	209.6	-	-	-	14.3868	1.04628				7.57029e+06	296.041	1.68855	4.48331e+06	12339.9	0	0	0.00275241	0	0	0.0437728	0.0643169	0.0640633
13	258	Laminaritriose + spike	-	9.9	198	9.7	-	-	14.4	1.09899				7.60945e+06	288	1.73569	4.3841e+06	1.30002e+06	503115	496388	0.29653	0.114759	0.113225	2.30842	1.82098	1.86741							22.433	2.1502	1.6134	1.65676	95.7424	98.8897	98.8665
10	314	WT supernatant blank 1-4	198.9	9.3	9.8	-	-	-	14.359	1.09603				7.18906e+06	307.097	1.62776	4.41654e+06	130750	43168.4	0	0.0296047	0.00977427	0	0.250092	0.21338	0.0639395
11	315	WT supernatant 1-4	198.7	9.6	9.7	-	-	-	14.3734	1.09713				7.09235e+06	297.5	1.68027	4.22096e+06	1.64956e+06	448469	7287.67	0.390802	0.106248	0.00172654	3.02953	1.68759	0.0914512
14	317	Laminatriose + sialidase/galactosidase treatment	-	9.7	210	-	1	1	14.502	1.05571				7.22763e+06	299.01	1.67178	4.32331e+06	15351	0	0	0.00355076	0	0	0.0503212	0.0648321	0.0645764
15	316	Laminatriose + spike sialidase/galactosidase treatment	-	9.8	198.9	9.8	1	1	14.5098	1.1086				7.30728e+06	294.49	1.69744	4.30487e+06	24059.8	6208.6	0	0.00558898	0.00144223	0	0.0661799	0.0871113	0.0646111							22.5	2.1438	1.6086	1.65182	0.561219	1.06723	-0.174749
16	259	WT lysate blank 3	198	9.1	9.8	-	-	-	14.3576	1.09545				7.45453e+06	312.396	1.60015	4.65864e+06	41054.5	0	0	0.00881256	0	0	0.0902616	0.0641864	0.0639333	0.0902616	#DIV/0!	0.0641864	#DIV/0!	0.0639333	#DIV/0!
17	260	WT lysate 1-2	197.6	9.6	9.9	-	-	-	14.3988	1.09868				7.67203e+06	296.375	1.68665	4.54869e+06	72843.6	0	0	0.0160142	0	0	0.14603	0.0643706	0.0641168	0.13193	0.0122415	0.064338	6.12228e-05	0.0640843	6.09813e-05
18	261	WT lysate 2-2	197.5	9.3	9.8	-	-	-	14.3757	1.09671				7.53644e+06	305.29	1.63739	4.60271e+06	60685.6	0	0	0.0131848	0	0	0.124022	0.0642674	0.0640139
19	262	WT lysate 3-2	198	9.9	9.7	-	-	-	14.4	1.09899				7.64104e+06	288	1.73569	4.40229e+06	58902.9	0	0	0.01338	0	0	0.125737	0.0643761	0.0641222
20	263	WT lysate 1 sialidase / galactosidase treatment	198.2	9.7	9.8	-	0.9	1	14.5066	1.10797				7.55447e+06	296.412	1.68643	4.47955e+06	9124.12	0	0	0.00203684	0	0	0.0385805	0.0648524	0.0645967
22	264	ΔSia lysate blank 3	195.6	9.5	9.7	-	-	-	14.4049	1.09816				8.15633e+06	296.589	1.68543	4.83932e+06	70958.9	0	0	0.014663	0	0	0.135673	0.064398	0.064144	0.135673	#DIV/0!	0.064398	#DIV/0!	0.064144	#DIV/0!
23	265	ΔSia lysate 1-2	196.4	9.4	9.6	-	-	-	14.3829	1.09674				7.6404e+06	300.511	1.66344	4.59314e+06	126745	0	0	0.0275944	0	0	0.23503	0.0642996	0.064046	0.229495	0.0119968	0.0644199	0.000106433	0.0641658	0.000106013
24	266	ΔSia lysate 2-2	196.2	9.7	10	-	-	-	14.4281	1.10041				7.37751e+06	291.835	1.71289	4.30707e+06	107676	0	0	0.0249999	0	0	0.21573	0.0645018	0.0642474
25	267	ΔSia lysate 3-2	196	9.6	9.9	-	-	-	14.4184	1.09949				7.48094e+06	294.375	1.69811	4.40546e+06	122774	0	0	0.0278685	0	0	0.237726	0.0644582	0.064204
26	152	ΔSia lysate 2 spike	198.2	9.7	-	10	-	-	14.4036	1.09939				7.29103e+06	294.309	1.69849	4.29267e+06	1.37178e+06	482692	484323	0.319563	0.112446	0.112826	2.4866	1.78602	1.86153							21.79	2.21365	1.66101	1.70565	93.3184	94.2759	95.849
27	268	ΔSia lysate 1 sialidase / galactosidase treatment	197	9.5	9.8	-	1	1	14.5157	1.10812				9.30728e+06	301.011	1.66067	5.60452e+06	8476.98	0	0	0.00151253	0	0	0.0345307	0.0648935	0.0646375
29	269	ΔSia + ST3GAL1 lysate blank 3	196.2	9.9	9.7	-	-	-	14.422	1.0999				7.44852e+06	285.818	1.74894	4.25887e+06	47084.6	0	0	0.0110557	0	0	0.107984	0.0644745	0.0642202	0.107984	#DIV/0!	0.0644745	#DIV/0!	0.0642202	#DIV/0!
30	270	ΔSia + ST3GAL1 lysate 1-2	197.5	9.7	9.8	-	-	-	14.4	1.09873				7.69501e+06	293.196	1.70494	4.51337e+06	58389.6	0	0	0.012937	0	0	0.122322	0.0643761	0.0641222	0.128452	0.0113974	0.0643308	0.000107837	0.0640771	0.000107411
31	271	ΔSia + ST3GAL1 lysate 2-2	197.4	9.8	9.8	-	-	-	14.4073	1.09929				7.61165e+06	290.204	1.72251	4.41893e+06	56622.5	0	0	0.0128136	0	0	0.121432	0.0644087	0.0641546
32	272	ΔSia + ST3GAL1 lysate 3-2	197.6	9.4	9.5	-	-	-	14.3623	1.09565				7.49891e+06	301.915	1.6557	4.52915e+06	70140.3	0	0	0.0154864	0	0	0.141603	0.0642077	0.0639545
33	273	ΔSia + ST3GAL1 lysate 1 sialidase / galactosidase treatment	197.9	6.8	8.9	-	1.1	1	14.2921	1.08994				5.30435e+06	415.941	1.2018	4.41366e+06	5924.22	0	0	0.00134225	0	0	0.0326958	0.0638935	0.0636415
42	274	ΔSia + ST3GAL2 lysate blank 3	198.2	9.5	9.5	-	-	-	14.3613	1.09586				7.73394e+06	299.621	1.66837	4.63561e+06	59574	0	0	0.0128514	0	0	0.121334	0.0642028	0.0639496	0.121334	#DIV/0!	0.0642028	#DIV/0!	0.0639496	#DIV/0!
43	275	ΔSia + ST3GAL2 lysate 1-2	196.5	9.5	9.8	-	-	-	14.4	1.09822				7.55277e+06	297.853	1.67828	4.5003e+06	60824.8	0	0	0.0135157	0	0	0.126783	0.0643761	0.0641222	0.128654	0.00264667	0.0643325	7.55054e-05	0.0640787	7.52076e-05
44	276	ΔSia + ST3GAL2 lysate 2-2	196.9	9.2	9.7	-	-	-	14.3707	1.09599				7.42346e+06	307.565	1.62528	4.56749e+06	64108.1	0	0	0.0140357	0	0	0.130526	0.0642453	0.0639919
45	277	ΔSia + ST3GAL2 lysate 3-2	197	9.7	9.7	-	-	-	14.4	1.09848				7.43589e+06	292.454	1.70926	4.35035e+06	1.2676e+06	0	0	0.291379	0	0	2.26872	0.0643761	0.0641222														Lactose concentration seems incorrect
46	278	ΔSia + ST3GAL2 lysate 1 sialidase / galactosidase treatment	198.2	9.6	9.6	-	1.1	0.9	14.4945	1.10696				7.46395e+06	299.25	1.67044	4.46825e+06	8337.8	0	0	0.00186601	0	0	0.0372228	0.0647983	0.0645427
48	279	ΔSia + ST3GAL3 lysate blank 3	198.4	9.7	9.8	-	-	-	14.3891	1.09829				7.50723e+06	294.309	1.69849	4.41996e+06	100411	0	0	0.0227175	0	0	0.197566	0.0643274	0.0640737	0.197566	#DIV/0!	0.0643274	#DIV/0!	0.0640737	#DIV/0!
49	280	ΔSia + ST3GAL3 lysate 1-2	198.2	9.6	9.8	-	-	-	14.3855	1.09788				7.49417e+06	297	1.6831	4.45261e+06	118932	5753.08	0	0.0267107	0.00129207	0	0.228267	0.0840688	0.0640575	0.208052	0.0176054	0.0843502	0.00386569	0.064007	8.26865e-05
50	281	ΔSia + ST3GAL3 lysate 2-2	197.8	9.6	9.7	-	-	-	14.3842	1.09757				7.15042e+06	296.375	1.68665	4.23943e+06	95532.4	4527.02	0	0.0225342	0.00106784	0	0.196088	0.0806329	0.0640519
51	282	ΔSia + ST3GAL3 lysate 3-2	197.9	9.2	9.6	-	-	-	14.3527	1.095				7.48777e+06	308.739	1.6191	4.62464e+06	106705	7330.83	0	0.0230732	0.00158517	0	0.199799	0.0883489	0.0639116
52	283	ΔSia + ST3GAL3 lysate 1 sialidase / galactosidase treatment	195	9.3	10	-	1	1	14.5415	1.10923				7.35822e+06	304.903	1.63947	4.48817e+06	6821.51	0	0	0.00151989	0	0	0.0346494	0.0650088	0.0647524
54	284	ΔSia + ST3GAL4 lysate blank 2	194.2	9.5	9.5	-	-	-	14.4099	1.09784				7.51194e+06	294.568	1.69699	4.42662e+06	84483	0	0	0.0190852	0	0	0.169832	0.0644203	0.0641662	0.151278	0.0262399	0.0643954	3.51125e-05	0.0641415	3.4974e-05
55	285	ΔSia + ST3GAL4 lysate blank 3	196.6	9.6	9.7	-	-	-	14.3988	1.09817				7.57872e+06	294.875	1.69523	4.47062e+06	63875.5	0	0	0.0142878	0	0	0.132724	0.0643706	0.0641167
56	286	ΔSia + ST3GAL4 lysate 1-2	198.1	9.3	9.8	-	-	-	14.3685	1.09642				7.74089e+06	306.065	1.63325	4.73956e+06	91291.2	5900.25	0	0.0192615	0.00124489	0	0.170701	0.083249	0.0639819	0.163673	0.0218712	0.0828788	0.000417833	0.0640592	6.74255e-05
57	287	ΔSia + ST3GAL4 lysate 2-2	197.8	9.9	9.6	-	-	-	14.3964	1.09858				7.78628e+06	287.636	1.73789	4.48031e+06	92189.8	5289.23	0	0.0205766	0.00118055	0	0.181167	0.0824258	0.064106
58	288	ΔSia + ST3GAL4 lysate 3-2	197.6	9.5	9.9	-	-	-	14.3927	1.09818				7.41247e+06	299.368	1.66978	4.43918e+06	67162.5	5402.24	0	0.0151295	0.00121694	0	0.139152	0.0829617	0.0640897
59	289	ΔSia + ST3GAL4 lysate 1 sialidase / galactosidase treatment	196.4	9.5	9.9	-	1	0.9	14.5234	1.10845				7.28091e+06	300.253	1.66486	4.37328e+06	8099.2	0	0	0.00185198	0	0	0.0371881	0.0649278	0.0646718
61	290	ΔSia + ST3GAL5 lysate blank 2	195.1	9.7	9.7	-	-	-	14.4234	1.09944				7.33328e+06	290.103	1.72311	4.25583e+06	53056.4	0	0	0.0124667	0	0	0.118889	0.0644805	0.0642262	0.118445	0.000628823	0.0642531	0.000321694	0.0639997	0.000320426
62	291	ΔSia + ST3GAL5 lysate blank 3	199	8.8	9.7	-	-	-	14.3216	1.09296				6.8202e+06	323.864	1.54349	4.41869e+06	55057.6	0	0	0.0124602	0	0	0.118	0.0640256	0.0637731
63	292	ΔSia + ST3GAL5 lysate 1-2	197.8	7.6	9.7	-	-	-	14.2629	1.08746				6.16964e+06	371.211	1.34662	4.58157e+06	61406.9	11505.9	0	0.013403	0.00251134	0	0.124715	0.101838	0.0635116	0.13486	0.00889441	0.0996021	0.00258247	0.0638339	0.000280173
64	293	ΔSia + ST3GAL5 lysate 2-2	197.4	9.3	9.8	-	-	-	14.3769	1.09676				7.49872e+06	305.161	1.63808	4.57774e+06	70639.3	10759.6	0	0.015431	0.00235043	0	0.14132	0.100193	0.0640193
65	294	ΔSia + ST3GAL5 lysate 3-2	197.8	9.2	9.8	-	-	-	14.366	1.09606				7.28618e+06	308.87	1.61842	4.50204e+06	67908.6	9596.56	0	0.015084	0.0021316	0	0.138544	0.0967755	0.0639709
66	295	ΔSia + ST3GAL5 lysate 1 sialidase / galactosidase treatment	198.2	9.6	10	-	-	-	14.3976	1.09889				7.44211e+06	297.25	1.68168	4.4254e+06	6605.29	0	0	0.00149259	0	0	0.0340959	0.0643652	0.0641114
75	296	ΔSia + ST3GAL6 lysate blank 2	198.1	9.9	9.3	-	-	-	14.3746	1.09692				7.44063e+06	287.636	1.73789	4.28142e+06	59679.9	0	0	0.0139393	0	0	0.129818	0.0642623	0.0640089	0.127624	0.00310301	0.0642974	4.96629e-05	0.0640439	4.9467e-05
76	297	ΔSia + ST3GAL6 lysate blank 3	197.3	9.8	9.5	-	-	-	14.3903	1.09782				8.12948e+06	289.714	1.72542	4.71159e+06	62905.4	0	0	0.0133512	0	0	0.12543	0.0643326	0.0640788
77	298	ΔSia + ST3GAL6 lysate 1-2	196.6	9.5	9.7	-	-	-	14.3927	1.09766				7.59999e+06	297.853	1.67828	4.52844e+06	85262.8	0	0	0.0188283	0	0	0.16765	0.0643433	0.0640895	0.167227	0.00845199	0.0643397	3.82711e-05	0.064086	3.81202e-05
78	299	ΔSia + ST3GAL6 lysate 2-2	197	9.6	9.8	-	-	-	14.4	1.09848				7.31468e+06	295.5	1.69164	4.32401e+06	76273.7	0	0	0.0176396	0	0	0.158572	0.0643761	0.0641222
79	300	ΔSia + ST3GAL6 lysate 3-2	196.9	9.4	9.7	-	-	-	14.3829	1.097				7.3628e+06	301.277	1.65921	4.43754e+06	88118	0	0	0.0198574	0	0	0.17546	0.0642998	0.0640462
80	301	ΔSia + ST3GAL6 lysate 1 sialidase / galactosidase treatment	195.7	8.6	9.9	-	1	1.1	14.4895	1.10526				6.83919e+06	329.721	1.51607	4.51113e+06	10888.3	0	0	0.00241364	0	0	0.0414578	0.0647763	0.0645208
82	318	ΔSia + ST3GAL6 lysate blank 1	198.7	-	11.9	-	-	-	13.9265	1.05989				7.17327e+06	#VALUE!	#VALUE!	#VALUE!	71871.9	0	0	#VALUE!	#VALUE!	#VALUE!	#VALUE!	#VALUE!	#VALUE!
83	319	ΔSia + ST3GAL6 lysate blank 1 sialidase/galactosidase treatment	197.9	8.5	9.9	-	0.9	1	14.4437	1.10258				6.6885e+06	336.282	1.48649	4.49953e+06	2904.03	0	0	0.000645408	0	0	0.0276547	0.0645712	0.0643166
85	320	ΔSia + ST3GAL6 supernatant blank 1	198.2	9.2	11.8	-	-	-	14.4823	1.10595				7.40505e+06	312	1.60218	4.62186e+06	175235	55500	0	0.0379145	0.0120082	0	0.316663	0.249603	0.0644888
86	321	ΔSia + ST3GAL6 supernatant blank 1 sialidase/galactosidase treatment	198	7.6	9.8	-	1	1.1	14.3939	1.09848				5.83323e+06	375	1.33301	4.37597e+06	5016.47	0	0	0.00114637	0	0	0.0314196	0.064349	0.0640952
88	302	ΔSia + ST6GAL1 lysate blank 2	192.2	10	9.6	-	-	-	14.4724	1.10198				8.18263e+06	278.16	1.7971	4.55325e+06	48771	0	0	0.0107112	0	0	0.105693	0.0646998	0.0644447	0.101655	0.00571093	0.0645298	0.000240482	0.0642753	0.000239533
89	303	ΔSia + ST6GAL1 lysate blank 3	197.3	9.7	9.7	-	-	-	14.3964	1.09833				7.34456e+06	292.825	1.7071	4.30237e+06	41885	0	0	0.00973534	0	0	0.0976168	0.0643597	0.0641059
90	304	ΔSia + ST6GAL1 lysate 1-2	198	9.6	9.5	-	-	-	14.3697	1.09646				7.42904e+06	296.375	1.68665	4.40462e+06	74140.7	0	0	0.0168325	0	0	0.15203	0.0642406	0.0639872	0.163337	0.012066	0.0642802	5.1171e-05	0.0640267	5.09692e-05
91	305	ΔSia + ST6GAL1 lysate 2-2	197.6	9.5	9.6	-	-	-	14.3745	1.09666				7.58915e+06	298.989	1.6719	4.53924e+06	82222.4	0	0	0.0181137	0	0	0.161939	0.064262	0.0640086
92	306	ΔSia + ST6GAL1 lysate 3-2	197.2	9.8	9.5	-	-	-	14.3915	1.09787				7.42194e+06	289.592	1.72615	4.2997e+06	85646.4	0	0	0.0199192	0	0	0.17604	0.064338	0.0640842
93	307	ΔSia + ST6GAL1 lysate 1 sialidase / galactosidase treatment	196.6	9.3	9.9	-	1	1	14.5148	1.10783				7.25856e+06	306.839	1.62913	4.45548e+06	14244.5	0	0	0.00319708	0	0	0.0476174	0.0648891	0.0646331
95	308	ΔSia + ST6GAL2 lysate blank 2	197.1	9.7	9.8	-	-	-	14.4049	1.09893				7.33751e+06	292.701	1.70782	4.29643e+06	45397	0	0	0.0105662	0	0	0.104082	0.0643978	0.0641439	0.105634	0.00219535	0.064305	0.000131226	0.0640514	0.000130708
96	309	ΔSia + ST6GAL2 lysate blank 3	196.5	9.4	9.3	-	-	-	14.3634	1.09517				7.56143e+06	300.255	1.66485	4.54181e+06	50000.9	0	0	0.011009	0	0	0.107186	0.0642122	0.063959
97	310	ΔSia + ST6GAL2 lysate 1-2	195.4	9.8	9.7	-	-	-	14.4258	1.0998				7.39385e+06	287.633	1.73791	4.25444e+06	86784.5	0	0	0.0203986	0	0	0.180162	0.0644914	0.064237	0.168818	0.0126013	0.0644054	8.03055e-05	0.0641514	7.99888e-05
98	311	ΔSia + ST6GAL2 lysate 2-2	196.7	9.6	9.8	-	-	-	14.4037	1.09863				7.52112e+06	295.125	1.69379	4.44041e+06	85481.7	0	0	0.0192509	0	0	0.171036	0.0643924	0.0641385
99	312	ΔSia + ST6GAL2 lysate 3-2	196.3	9.5	9.6	-	-	-	14.3902	1.0973				7.42032e+06	297.347	1.68113	4.41388e+06	76019.7	0	0	0.0172229	0	0	0.155254	0.0643323	0.0640786
100	313	ΔSia + ST6GAL2 lysate 1 sialidase / galactosidase treatment	195.5	9.6	9.7	-	0.9	1	14.5289	1.10844				7.30399e+06	295.875	1.6895	4.32318e+06	9201.9	0	0	0.0021285	0	0	0.0393528	0.0649523	0.0646961
101	257	Laminaritriose +	-	9.7	209.6	-	-	-	14.3868	1.04628				7.56248e+06	296.041	1.68855	4.47869e+06	15865.4	0	0	0.00354243	0	0	0.0498572	0.0643169	0.0640633
102	258	Laminaritriose + spike	-	9.9	198	9.7	-	-	14.4	1.09899				7.59579e+06	288	1.73569	4.37622e+06	1.29271e+06	499544	493086	0.295394	0.114149	0.112674	2.29967	1.81165	1.85864							22.433	2.1502	1.6134	1.65676	95.1015	98.3634	98.3847
104	314	WT supernatant blank 1-4	198.9	9.3	9.8	-	-	-	14.359	1.09603				7.16662e+06	307.097	1.62776	4.40275e+06	132485	43686.2	0	0.0300915	0.00992249	0	0.253834	0.215643	0.0639395
105	315	WT supernatant 1-4	198.7	9.6	9.7	-	-	-	14.3734	1.09713				7.06953e+06	297.5	1.68027	4.20738e+06	1.64723e+06	453746	7645.12	0.39151	0.107845	0.00181707	3.03497	1.71199	0.0928904
Injection number [-]	#Sample	Name	Masssample [mg]	Massinternal standard [mg]	MassmilliQ water [mg]	Massspike [mg]	Massneuraminidase [mg]	Massgalactosidase [mg]	Dilution factor sample [-]	Dilution factor sample_spike [-]	Concentration lactose [ppm]	Concentration 3'-SL [ppm]	Concentration 6'-SL [ppm]	Area IS [counts min]	Dilution factor IS [-]	Concentration IS [ppm]	Corrected area IS [counts min/ppm]	Area lactose [counts min]	Area 3'-SL [counts min]	Area 6'-SL [counts min]	IS corrected area lactose [counts min]	IS corrected area 3'-SL [counts min]	IS corrected area 6'-SL [counts min]
3	ST1-3	Standard 1	201.6	9.6	10.4	-	-	-	14.381		0.0129938	0.00974992	0.0100119	7.27075e+06	302	1.65523	4.39259e+06	167899	39485.6	40263.6	0.0382233	0.00898914	0.00916626
35	ST1-3	Standard 1	201.6	9.6	10.4	-	-	-	14.381		0.0129938	0.00974992	0.0100119	7.27637e+06	302	1.65523	4.39598e+06	169808	39683.2	35950.8	0.0386281	0.00902714	0.00817809
68	ST1-3	Standard 1	201.6	9.6	10.4	-	-	-	14.381		0.0129938	0.00974992	0.0100119	7.22918e+06	302	1.65523	4.36747e+06	168084	40321.9	38057.6	0.0384853	0.00923233	0.00871387
107	ST1-3	Standard 1	201.6	9.6	10.4	-	-	-	14.381		0.0129938	0.00974992	0.0100119	7.29851e+06	302	1.65523	4.40936e+06	167790	38608.1	36867.1	0.0380532	0.00875594	0.0083611
4	ST2-3	Standard 2	195.9	10	10.3	-	-	-	14.4686		0.0214857	0.0161217	0.0165549	7.51037e+06	283.44	1.76362	4.2585e+06	175033	64258.6	64734.5	0.0411021	0.0150895	0.0152013
69	ST2-3	Standard 2	195.9	10	10.3	-	-	-	14.4686		0.0214857	0.0161217	0.0165549	7.49856e+06	283.44	1.76362	4.2518e+06	175287	63605.3	63998.2	0.0412265	0.0149596	0.015052
36	ST3-3	Standard 3	200.1	9.6	9.7	-	-	-	14.3568		0.036515	0.027399	0.0281352	7.257e+06	299.25	1.67044	4.34435e+06	289307	103524	103830	0.0665939	0.0238296	0.0239001
108	ST3-3	Standard 3	200.1	9.6	9.7	-	-	-	14.3568		0.036515	0.027399	0.0281352	7.28788e+06	299.25	1.67044	4.36284e+06	284352	104656	103683	0.0651758	0.0239881	0.0237649
5	ST4-3	Standard 4	200.4	9.7	9.8	-	-	-	14.3653		0.0606543	0.0455119	0.0467348	7.40853e+06	296.784	1.68433	4.39851e+06	477816	177374	177048	0.108631	0.0403259	0.0402518
70	ST4-3	Standard 4	200.4	9.7	9.8	-	-	-	14.3653		0.0606543	0.0455119	0.0467348	7.4486e+06	296.784	1.68433	4.4223e+06	480404	179054	177595	0.108632	0.0404888	0.0401588
37	ST5-3	Standard 5	193.8	9.8	10.1	-	-	-	14.4706		0.0997384	0.0748386	0.0768496	7.37999e+06	286.163	1.74683	4.22478e+06	799000	287692	283678	0.189122	0.0680963	0.0671462
109	ST5-3	Standard 5	193.8	9.8	10.1	-	-	-	14.4706		0.0997384	0.0748386	0.0768496	7.34991e+06	286.163	1.74683	4.20756e+06	797385	287308	286020	0.189513	0.0682838	0.0679776
6	ST6-3	Standard 6	200.7	7.4	10	-	-	-	14.2362		0.170481	0.127921	0.131358	5.64177e+06	386.108	1.29466	4.35771e+06	1.38521e+06	509028	505765	0.317875	0.116811	0.116062
71	ST6-3	Standard 6	200.7	7.4	10	-	-	-	14.2362		0.170481	0.127921	0.131358	5.679e+06	386.108	1.29466	4.38646e+06	1.39475e+06	511216	509145	0.317967	0.116544	0.116072
38	ST7-3	Standard 7	200.2	10.1	9.6	-	-	-	14.3796		0.274552	0.20601	0.211546	7.43377e+06	285.03	1.75378	4.23871e+06	2.19493e+06	816446	807679	0.51783	0.192617	0.190548
110	ST7-3	Standard 7	200.2	10.1	9.6	-	-	-	14.3796		0.274552	0.20601	0.211546	7.39553e+06	285.03	1.75378	4.21691e+06	2.18317e+06	811083	810845	0.517719	0.192341	0.192284
7	ST8-3	Standard 8	199.9	9.5	9.6	-	-	-	14.3472		0.462135	0.346763	0.356081	7.33643e+06	301.895	1.65581	4.43072e+06	3.62834e+06	1.34942e+06	1.33198e+06	0.818905	0.30456	0.300624
72	ST8-3	Standard 8	199.9	9.5	9.6	-	-	-	14.3472		0.462135	0.346763	0.356081	7.28401e+06	301.895	1.65581	4.39907e+06	3.60821e+06	1.34266e+06	1.32023e+06	0.820221	0.305216	0.300115
39	ST9-3	Standard 9	199.8	9.6	9.5	-	-	-	14.3483		0.78538	0.589309	0.605144	7.31506e+06	298.625	1.67394	4.36997e+06	6.13974e+06	2.29324e+06	2.25943e+06	1.40498	0.524774	0.517036
111	ST9-3	Standard 9	199.8	9.6	9.5	-	-	-	14.3483		0.78538	0.589309	0.605144	7.37548e+06	298.625	1.67394	4.40606e+06	6.17886e+06	2.32397e+06	2.27348e+06	1.40235	0.527449	0.51599
8	ST10-3	Standard 10	199.9	10.1	9.7	-	-	-	14.3892		1.29904	0.974732	1.00092	7.42421e+06	284.792	1.75525	4.22973e+06	1.03276e+07	3.88907e+06	3.84749e+06	2.44166	0.919462	0.909631
40	ST10-3	Standard 10	199.9	10.1	9.7	-	-	-	14.3892		1.29904	0.974732	1.00092	7.51562e+06	284.792	1.75525	4.28181e+06	1.04525e+07	3.93958e+06	3.89565e+06	2.44115	0.920074	0.909815
73	ST10-3	Standard 10	199.9	10.1	9.7	-	-	-	14.3892		1.29904	0.974732	1.00092	7.5697e+06	284.792	1.75525	4.31261e+06	1.0529e+07	3.96437e+06	3.92278e+06	2.44145	0.91925	0.909607
112	ST10-3	Standard 10	199.9	10.1	9.7	-	-	-	14.3892		1.29904	0.974732	1.00092	7.54289e+06	284.792	1.75525	4.29734e+06	1.0603e+07	4.00232e+06	3.93796e+06	2.46734	0.931347	0.916372

## Sheet: Summary Supernatants
Injection number [-]	Sample number [-]	Name	Calculated concentration lactose [ppm]	Average concentration lactose [ppm]	Stdev concentration lactose [ppm]	Calculated concentration 3'-SL [ppm]	Average concentration 3'-SL [ppm]	Stdev concentration 3'-SL [ppm]	Calculated concentration 6'-SL [ppm]	Average concentration 6'-SL [ppm]	Stdev concentration 6'-SL [ppm]		Raw data								Processed data
15	83	WT supernatant blank 1-1	0.396709	0.243523	0.146579	0.165155	0.161905	0.0148174	0.0111928	0.00978686	0.00245031
16	84	WT supernatant blank 2	0.229267			0.145732			0.0112102				Sample ID	Lactose concentration [ppm]		3'-SL concentration [ppm]		6'-SL concentration [ppm]			Sample ID	Lactose concentration [ppm]		3'-SL concentration [ppm]		6'-SL concentration [ppm]
15 + 107	201	WT supernatant blank 3	0.104594			0.174827			0.0069575					Average	Stdev	Average	Stdev	Average	Stdev			Average	Stdev	Average	Stdev	Average	Stdev
17	85	WT supernatant 1-1	3.40833	3.35436	0.177774	1.64952	1.74345	0.138692	0.0111839	0.00913297	0.00226672		WT supernatant blank	0.243523	0.146579	0.161905	0.0148174	0.00978686	0.00245031		WT supernatant blank	<0.52	n.d.	0.161905	0.0148174	<0.14	n.d.
16 + 108	202	WT supernatant 1-2	3.09635			1.57249			0.00706838				WT supernatant	3.35436	0.177774	1.74345	0.138692	0.00913297	0.00226672		WT supernatant	3.35436	0.177774	1.74345	0.138692	<0.14	n.d.
18	86	WT supernatant 2-1	3.56618			1.91266			0.0111855				ΔSia supernatant blank	0.470987	0.0739211	0.072138	0.00434302	0.00978969	0.00241131		ΔSia supernatant blank	<0.52	n.d.	<0.14	n.d.	<0.14	n.d.
17	203	WT supernatant 2-2	3.43799			1.74081			0.00705946				ΔSia supernatant	3.96072	0.366026	0.0503109	0.0241989	0.00911796	0.00226261		ΔSia supernatant	3.96072	0.366026	<0.14	n.d.	<0.14	n.d.
19	87	WT supernatant 3-1	3.43613			1.90364			0.011237				ΔSia + ST3GAL1 supernatant blank	0.5062	0.270928	0.0688773	0.00840654	0.00980297	0.00236777		ΔSia + ST3GAL1 supernatant blank	<0.52	n.d.	<0.14	n.d.	<0.14	n.d.
18	204	WT supernatant 3-2	3.18119			1.68156			0.00706361				ΔSia + ST3GAL1 supernatant	4.76075	0.381698	0.785993	0.146963	0.00953351	0.00225154		ΔSia + ST3GAL1 supernatant	4.76075	0.381698	0.785993	0.146963	<0.14	n.d.
22	89	ΔSia supernatant blank 1	0.494189	0.470987	0.0739211	0.0762703	0.072138	0.00434302	0.0111787	0.00978969	0.00241131		ΔSia + ST3GAL2 supernatant blank	0.33569	0.184353	0.0738542	0.00462578	0.00980555	0.00237875		ΔSia + ST3GAL2 supernatant blank	<0.52	n.d.	<0.14	n.d.	<0.14	n.d.
23	90	ΔSia supernatant blank 2	0.530524			0.0725326			0.011185				ΔSia + ST3GAL2 supernatant	2.41434	0.219728	0.17735	0.047212	0.00911691	0.00225269		ΔSia + ST3GAL2 supernatant	2.41434	0.219728	0.17735	0.047212	<0.14	n.d.
22	206	ΔSia supernatant blank 3	0.388248			0.0676112			0.00700534				ΔSia + ST3GAL3 supernatant blank	0.235085	0.0855595	0.0806598	0.00330157	0.00981532	0.00237538		ΔSia + ST3GAL3 supernatant blank	<0.52	n.d.	<0.14	n.d.	<0.14	n.d.
24	91	ΔSia supernatant 1-1	3.76287	3.96072	0.366026	0.0756058	0.0503109	0.0241989	0.0111972	0.00911796	0.00226261		ΔSia + ST3GAL3 supernatant	4.05701	0.584781	0.235177	0.0360997	0.00911887	0.00225405		ΔSia + ST3GAL3 supernatant	4.05701	0.584781	0.235177	0.0360997	<0.14	n.d.
23	207	ΔSia supernatant 1-2	3.46568			0.0420096			0.00703395				ΔSia + ST3GAL4 supernatant blank	0.172592	0.140871	0.173862	0.00476752	0.00844175	0.0023834		ΔSia + ST3GAL4 supernatant blank	<0.52	n.d.	0.173862	0.00476752	<0.14	n.d.
25	92	ΔSia supernatant 2-1	4.46834			0.0680057			0.0111796				ΔSia + ST3GAL4 supernatant	3.43256	0.166905	1.04667	0.0591841	0.00911327	0.00224901		ΔSia + ST3GAL4 supernatant	3.43256	0.166905	1.04667	0.0591841	<0.14	n.d.
24	208	ΔSia supernatant 2-2	3.9099			0.022376			0.00706656				ΔSia + ST3GAL5 supernatant blank	0.205606	0.133421	0.232632	0.0139076	0.00844694	0.00236814		ΔSia + ST3GAL5 supernatant blank	<0.52	n.d.	0.232632	0.0139076	<0.14	n.d.
26	93	ΔSia supernatant 3-1	4.29959			0.0704174			0.0111734				ΔSia + ST3GAL5 supernatant	2.69358	0.610462	3.26429	0.317015	0.00913538	0.00226105		ΔSia + ST3GAL5 supernatant	2.69358	0.610462	3.26429	0.317015	<0.14	n.d.
25	209	ΔSia supernatant 3-2	3.85793			0.023451			0.00705705				ΔSia + ST3GAL6 supernatant blank	0.225229	0.176658	0.167499	0.0350595	0.00842452	0.00241345		ΔSia + ST3GAL6 supernatant blank	<0.52	n.d.	0.167499	0.0350595	<0.14	n.d.
29	95	ΔSia + ST3GAL1 supernatant blank 1	0.787502	0.5062	0.270928	0.0742094	0.0688773	0.00840654	0.0111794	0.00980297	0.00236777		ΔSia + ST3GAL6 supernatant	4.82332	0.430408	1.74964	0.111745	0.00912204	0.00224736		ΔSia + ST3GAL6 supernatant	4.82332	0.430408	1.74964	0.111745	<0.14	n.d.
30	96	ΔSia + ST3GAL1 supernatant blank 2	0.484098			0.073236			0.0111606				ΔSia + ST6GAL1 supernatant blank	0.2264	0.171009	0.062517	0.00440799	0.00846124	0.00237276		ΔSia + ST6GAL1 supernatant blank	<0.52	n.d.	<0.14	n.d.	<0.14	n.d.
29	211	ΔSia + ST3GAL1 supernatant blank 3	0.247			0.0591866			0.00706892				ΔSia + ST6GAL1 supernatant	4.65017	0.415937	0.0621146	0.00859455	0.666433	0.0421556		ΔSia + ST6GAL1 supernatant	4.65017	0.415937	<0.14	n.d.	0.666433	0.0421556
31	97	ΔSia + ST3GAL1 supernatant 1-1	5.12648	4.76075	0.381698	0.875244	0.785993	0.146963	0.0111568	0.00953351	0.00225154		ΔSia + ST6GAL2 supernatant blank	0.564164	0.122672	0.0713257	0.00584728	0.008444	0.00238681		ΔSia + ST6GAL2 supernatant blank	0.564164	0.122672	<0.14	n.d.	<0.14	n.d.
30	212	ΔSia + ST3GAL1 supernatant 1-2	3438.15			471.724			0.00705009				ΔSia + ST6GAL2 supernatant	2.00289	0.119539	0.0678468	0.00657259	0.376951	0.0169538		ΔSia + ST6GAL2 supernatant	2.00289	0.119539	<0.14	n.d.	0.376951	0.0169538
32	98	ΔSia + ST3GAL1 supernatant 2-1	4.83691			0.860274			0.0112005
31	213	ΔSia + ST3GAL1 supernatant 2-2	4.14354			0.57976			0.00703763												Data in red are below LOQ and therefore set to LOQ/2
33	99	ΔSia + ST3GAL1 supernatant 3-1	5.00154			0.928721			0.0111758
32	214	ΔSia + ST3GAL1 supernatant 3-2	4.69527			0.685964			0.00709686												Sample ID		Lactose concentration [ppm]		3'-SL concentration [ppm]		6'-SL concentration [ppm]
43	101	ΔSia + ST3GAL2 supernatant blank 1	0.533828	0.33569	0.184353	0.0782782	0.0738542	0.00462578	0.0111693	0.00980555	0.00237875												Average	Stdev	Average	Stdev	Average	Stdev
44	102	ΔSia + ST3GAL2 supernatant blank 2	0.304016			0.0742344			0.0111885												WT	Supernatant blank	0.26	n.d.	0.161905	0.0148174	0.07	n.d.
43	216	ΔSia + ST3GAL2 supernatant blank 3	0.169225			0.0690501			0.00705883												WT	Supernatant	3.35436	0.177774	1.74345	0.138692	0.07	n.d.
45	103	ΔSia + ST3GAL2 supernatant 1-1	2.75798	2.41434	0.219728	0.239006	0.17735	0.047212	0.011214	0.00911691	0.00225269										ΔSia	Supernatant blank	0.26	n.d.	0.07	n.d.	0.07	n.d.
44	217	ΔSia + ST3GAL2 supernatant 1-2	2.55748			0.142651			0.00706002												ΔSia	Supernatant	3.96072	0.366026	0.07	n.d.	0.07	n.d.
46	104	ΔSia + ST3GAL2 supernatant 2-1	2.41271			0.19623			0.0111351												ΔSia + ST3GAL1	Supernatant blank	0.26	n.d.	0.07	n.d.	0.07	n.d.
45	218	ΔSia + ST3GAL2 supernatant 2-2	2.22705			0.13308			0.0070535												ΔSia + ST3GAL1	Supernatant	4.76075	0.381698	0.785993	0.146963	0.07	n.d.
47	105	ΔSia + ST3GAL2 supernatant 3-1	2.3735			0.22028			0.0111706												ΔSia + ST3GAL2	Supernatant blank	0.26	n.d.	0.07	n.d.	0.07	n.d.
46	219	ΔSia + ST3GAL2 supernatant 3-2	2.15729			0.132852			0.00706838												ΔSia + ST3GAL2	Supernatant	2.41434	0.219728	0.17735	0.047212	0.07	n.d.
50	107	ΔSia + ST3GAL3 supernatant blank 1	0.300177	0.235085	0.0855595	0.0810718	0.0806598	0.00330157	0.0111949	0.00981532	0.00237538										ΔSia + ST3GAL3	Supernatant blank	0.26	n.d.	0.07	n.d.	0.07	n.d.
51	108	ΔSia + ST3GAL3 supernatant blank 2	0.266904			0.083736			0.0111786												ΔSia + ST3GAL3	Supernatant	4.05701	0.584781	0.235177	0.0360997	0.07	n.d.
50	221	ΔSia + ST3GAL3 supernatant blank 3	0.138175			0.0771715			0.00707249												ΔSia + ST3GAL4	Supernatant blank	0.26	n.d.	0.173862	0.00476752	0.07	n.d.
52	109	ΔSia + ST3GAL3 supernatant 1-1	3.42161	4.05701	0.584781	0.256632	0.235177	0.0360997	0.0111724	0.00911887	0.00225405										ΔSia + ST3GAL4	Supernatant	3.43256	0.166905	1.04667	0.0591841	0.07	n.d.
51	222	ΔSia + ST3GAL3 supernatant 1-2	3.24726			0.209345			0.00706003												ΔSia + ST3GAL5	Supernatant blank	0.26	n.d.	0.232632	0.0139076	0.07	n.d.
53	110	ΔSia + ST3GAL3 supernatant 2-1	4.68754			0.288807			0.0111764												ΔSia + ST3GAL5	Supernatant	2.69358	0.610462	3.26429	0.317015	0.07	n.d.
52	223	ΔSia + ST3GAL3 supernatant 2-2	4.34704			0.208541			0.00706359												ΔSia + ST3GAL6	Supernatant blank	0.26	n.d.	0.167499	0.0350595	0.07	n.d.
54	111	ΔSia + ST3GAL3 supernatant 3-1	4.44406			0.251681			0.0111808												ΔSia + ST3GAL6	Supernatant	4.82332	0.430408	1.74964	0.111745	0.07	n.d.
53	224	ΔSia + ST3GAL3 supernatant 3-2	4.19457			0.196058			0.00706002												ΔSia + ST6GAL1	Supernatant blank	0.26	n.d.	0.07	n.d.	0.07	n.d.
57	113	ΔSia + ST3GAL4 supernatant blank 1	0.334711	0.172592	0.140871	0.177779	0.173862	0.00476752	0.0111939	0.00844175	0.0023834										ΔSia + ST6GAL1	Supernatant	4.65017	0.415937	0.07	n.d.	0.666433	0.0421556
57	226	ΔSia + ST3GAL4 supernatant blank 2	0.0800111			0.168553			0.00706958												ΔSia + ST6GAL2	Supernatant blank	0.564164	0.122672	0.07	n.d.	0.07	n.d.
58	227	ΔSia + ST3GAL4 supernatant blank 3	0.103054			0.175253			0.0070618												ΔSia + ST6GAL2	Supernatant	2.00289	0.119539	0.07	n.d.	0.376951	0.0169538
58	114	ΔSia + ST3GAL4 supernatant 1-1	3.41297	3.43256	0.166905	1.08016	1.04667	0.0591841	0.0111687	0.00911327	0.00224901
59	228	ΔSia + ST3GAL4 supernatant 1-2	3.23444			0.999597			0.00704933
59	115	ΔSia + ST3GAL4 supernatant 2-1	3.53891			1.0628			0.0111574
60	229	ΔSia + ST3GAL4 supernatant 2-2	3.32474			0.980865			0.00706299
60	116	ΔSia + ST3GAL4 supernatant 3-1	3.70447			1.13988			0.0111728
61	230	ΔSia + ST3GAL4 supernatant 3-2	3.37983			1.01672			0.00706834
70	118	ΔSia + ST3GAL5 supernatant blank 1	0.356187	0.205606	0.133421	0.242017	0.232632	0.0139076	0.0111814	0.00844694	0.00236814
72	232	ΔSia + ST3GAL5 supernatant blank 2	0.102116			0.216654			0.00709045
73	233	ΔSia + ST3GAL5 supernatant blank 3	0.158515			0.239226			0.00706896
71	119	ΔSia + ST3GAL5 supernatant 1-1	2.75847	2.69358	0.610462	3.54312	3.26429	0.317015	0.0111837	0.00913538	0.00226105
74	234	ΔSia + ST3GAL5 supernatant 1-2	2.7903			3.63968			0.00706956
72	120	ΔSia + ST3GAL5 supernatant 2-1	2.28213			2.96958			0.0111926
75	235	ΔSia + ST3GAL5 supernatant 2-2	2.10374			2.84038			0.00707375
73	121	ΔSia + ST3GAL5 supernatant 3-1	3.81343			3.38367			0.011222
76	236	ΔSia + ST3GAL5 supernatant 3-2	2.41341			3.20931			0.00707076
76	123	ΔSia + ST3GAL6 supernatant blank 1	0.428301	0.225229	0.176658	0.196469	0.167499	0.0350595	0.0112107	0.00842452	0.00241345
80	238	ΔSia + ST3GAL6 supernatant blank 2	0.140402			0.177502			0.00708226
81	239	ΔSia + ST3GAL6 supernatant blank 3	0.106983			0.128525			0.00698059
77	124	ΔSia + ST3GAL6 supernatant 1-1	4.47336	4.82332	0.430408	1.72627	1.74964	0.111745	0.0111467	0.00912204	0.00224736
83	240	ΔSia + ST3GAL6 supernatant 1-2	4.21084			1.61078			0.00707134
78	125	ΔSia + ST3GAL6 supernatant 2-1	5.03373			1.75714			0.011178
84	241	ΔSia + ST3GAL6 supernatant 2-2	4.75203			1.66342			0.00707372
79	126	ΔSia + ST3GAL6 supernatant 3-1	5.3771			1.92529			0.0111959
85	242	ΔSia + ST3GAL6 supernatant 3-2	5.09282			1.81493			0.00706656
82	128	ΔSia + ST6GAL1 supernatant blank 1	0.423542	0.2264	0.171009	0.0574387	0.062517	0.00440799	0.0112011	0.00846124	0.00237276
89	244	ΔSia + ST6GAL1 supernatant blank 2	0.118062			0.0653537			0.00708766
90	245	ΔSia + ST6GAL1 supernatant blank 3	0.137596			0.0647586			0.007095
83	129	ΔSia + ST6GAL1 supernatant 1-1	5.24079	4.65017	0.415937	0.0533282	0.0621146	0.00859455	0.713608	0.666433	0.0421556
91	246	ΔSia + ST6GAL1 supernatant 1-2	4.94375			0.0533115			0.669568
84	130	ΔSia + ST6GAL1 supernatant 2-1	4.4366			0.0581966			0.653085
92	247	ΔSia + ST6GAL1 supernatant 2-2	4.10662			0.0724282			0.595156
85	131	ΔSia + ST6GAL1 supernatant 3-1	4.7877			0.0638214			0.703625
93	248	ΔSia + ST6GAL1 supernatant 3-2	4.38557			0.0716015			0.663558
88	133	ΔSia + ST6GAL2 supernatant blank 1	0.690029	0.564164	0.122672	0.0651795	0.0713257	0.00584728	0.0112	0.008444	0.00238681
97	250	ΔSia + ST6GAL2 supernatant blank 2	0.557508			0.0719785			0.00707375
98	251	ΔSia + ST6GAL2 supernatant blank 3	0.444956			0.0768193			0.00705821
89	134	ΔSia + ST6GAL2 supernatant 1-1	2.06555	2.00289	0.119539	0.0629561	0.0678468	0.00657259	0.386691	0.376951	0.0169538
99	252	ΔSia + ST6GAL2 supernatant 1-2	1.85718			0.0725145			0.361331
90	135	ΔSia + ST6GAL2 supernatant 2-1	2.09088			0.0626683			0.398079
100	253	ΔSia + ST6GAL2 supernatant 2-2	1.90316			0.0717813			0.37257
91	136	ΔSia + ST6GAL2 supernatant 3-1	2.16008			0.0606142			0.388456
101	254	ΔSia + ST6GAL2 supernatant 3-2	1.94048			0.0765463			0.354582

## Sheet: Summary Supernatants_Ratio
Injection number [-]	Sample number [-]	Name	Calculated concentration lactose_blank correction [ppm]	Average concentration lactose_blank correction_Technical replicates [ppm]	Average concentration lactose_blank correction [ppm]	Stdev concentration lactose_blank correction [ppm]	Calculated concentration 3'-SL_blank correction [ppm]	Average concentration 3'-SL_blank correction_Technical replicates [ppm]	Average concentration 3'-SL_blank correction [ppm]	Stdev concentration 3'-SL_blank correction [ppm]	Calculated concentration 6'-SL_blank correction [ppm]	Average concentration 6'-SL_blank correction_Technical replicates [ppm]	Average concentration 6'-SL_blank correction [ppm]	Stdev concentration 6'-SL_blank correction [ppm]	Ratio CSL:Clactose [ppm SL/ppm lactose]	Average ratio CSL:Clactose_Technical replicates [ppm SL/ppm lactose]	Average ratio CSL:Clactose [ppm SL/ppm lactose]	Stdev ratio CSL:Clactose [ppm SL/ppm lactose]		Raw data
15	83	WT supernatant blank 1-1
16	84	WT supernatant blank 2																		Sample ID	Ratio C3'-SL:Clactose [ppm 3'-SL/ppm lactose]		Ratio C6'-SL:Clactose [ppm 6'-SL/ppm lactose]
15 + 107	201	WT supernatant blank 3																			Average	Stdev	Average	Stdev
17	85	WT supernatant 1-1	3.21617	3.08836	3.19027	0.131106	1.50849	1.45881	1.59119	0.115933	0.0111839	0.00912613	0.00913297	1.51296e-05	0.469032	0.472503	0.498277	0.02436		WT supernatant	0.498277	0.02436	n.d.	n.d.
16 + 108	202	WT supernatant 1-2	2.96054				1.40914				0.00706838				0.475973					ΔSia supernatant	-0.00211196	0.00214429	n.d.	n.d.
18	86	WT supernatant 2-1	3.37399	3.33817			1.7716	1.67463			0.0111855	0.00912246			0.525078	0.501408				ΔSia + ST3GAL1 supernatant	0.169369	0.00753835	n.d.	n.d.
17	203	WT supernatant 2-2	3.30236				1.57766				0.00705946				0.477738					ΔSia + ST3GAL2 supernatant	0.0545549	0.00348309	n.d.	n.d.
19	87	WT supernatant 3-1	3.24305	3.14427			1.76193	1.64012			0.011237	0.00915031			0.543295	0.52092				ΔSia + ST3GAL3 supernatant	0.044168	0.00764523	n.d.	n.d.
18	204	WT supernatant 3-2	3.04548				1.51831				0.00706361				0.498545					ΔSia + ST3GAL4 supernatant	0.271341	0.00740424	n.d.	n.d.
22	89	ΔSia supernatant blank 1																		ΔSia + ST3GAL5 supernatant	1.25323	0.129098	n.d.	n.d.
23	90	ΔSia supernatant blank 2																		ΔSia + ST3GAL6 supernatant	0.346866	0.0177826	n.d.	n.d.
22	206	ΔSia supernatant blank 3																		ΔSia + ST6GAL1 supernatant	n.d.	n.d.	0.151137	0.00787081
24	91	ΔSia supernatant 1-1	3.37035	3.2084	3.55453	0.304761	0.0152912	0.00180157	-0.00672893	0.00744204	0.0111972	0.00911558	0.00911796	4.44591e-06	0.00453698	0.000350177	-0.00211196	0.00214429		ΔSia + ST6GAL2 supernatant	n.d.	n.d.	0.260018	0.0103949
23	207	ΔSia supernatant 1-2	3.04645				-0.0116881				0.00703395				-0.00383663
25	92	ΔSia supernatant 2-1	4.07644	3.78258			0.00778586	-0.0118924			0.0111796	0.00912309			0.00190997	-0.0035697
24	208	ΔSia supernatant 2-2	3.48872				-0.0315707				0.00706656				-0.00904936
26	93	ΔSia supernatant 3-1	3.90791	3.67262			0.0102312	-0.0100959			0.0111734	0.00911521			0.00261808	-0.00311637
25	209	ΔSia supernatant 3-2	3.43732				-0.0304231				0.00705705				-0.00885082
29	95	ΔSia + ST3GAL1 supernatant blank 1
30	96	ΔSia + ST3GAL1 supernatant blank 2
29	211	ΔSia + ST3GAL1 supernatant blank 3
31	97	ΔSia + ST3GAL1 supernatant 1-1	4.61166	4.61166	4.38585	0.264974	0.815747	0.815747	0.746175	0.0743723	0.0111568	0.0111568	0.00980406	0.00117153	0.176888	0.176888	0.169369	0.00753835
30	212	ΔSia + ST3GAL1 supernatant 1-2	3437.87				471.679				0.00705009				0.137201
32	98	ΔSia + ST3GAL1 supernatant 2-1	4.32007	4.09414			0.800544	0.667788			0.0112005	0.00911907			0.185308	0.161812
31	213	ΔSia + ST3GAL1 supernatant 2-2	3.86822				0.535032				0.00703763				0.138315
33	99	ΔSia + ST3GAL1 supernatant 3-1	4.48585	4.45174			0.869123	0.754991			0.0111758	0.00913632			0.193748	0.169408
32	214	ΔSia + ST3GAL1 supernatant 3-2	4.41764				0.64086				0.00709686				0.145068
43	101	ΔSia + ST3GAL2 supernatant blank 1
44	102	ΔSia + ST3GAL2 supernatant blank 2
43	216	ΔSia + ST3GAL2 supernatant blank 3
45	103	ΔSia + ST3GAL2 supernatant 1-1	2.45836	2.40854	2.16568	0.212123	0.17672	0.132276	0.118908	0.0129833	0.011214	0.00913699	0.00911691	2.14671e-05	0.0718851	0.054561	0.0545549	0.00348309
44	217	ΔSia + ST3GAL2 supernatant 1-2	2.35872				0.0878315				0.00706002				0.0372369
46	104	ΔSia + ST3GAL2 supernatant 2-1	2.1152	2.07184			0.134382	0.106347			0.0111351	0.00909428			0.0635314	0.0510687
45	218	ΔSia + ST3GAL2 supernatant 2-2	2.02848				0.0783114				0.0070535				0.038606
47	105	ΔSia + ST3GAL2 supernatant 3-1	2.07505	2.01667			0.158235	0.118101			0.0111706	0.00911947			0.076256	0.0580349
46	219	ΔSia + ST3GAL2 supernatant 3-2	1.95829				0.0779672				0.00706838				0.0398138
50	107	ΔSia + ST3GAL3 supernatant blank 1
51	108	ΔSia + ST3GAL3 supernatant blank 2
50	221	ΔSia + ST3GAL3 supernatant blank 3
52	109	ΔSia + ST3GAL3 supernatant 1-1	3.25871	3.16927	3.8918	0.633513	0.188491	0.167521	0.169692	0.0125427	0.0111724	0.00911619	0.00911887	2.32786e-06	0.0578421	0.0527133	0.044168	0.00764523
51	222	ΔSia + ST3GAL3 supernatant 1-2	3.07983				0.146552				0.00706003				0.0475844
53	110	ΔSia + ST3GAL3 supernatant 2-1	4.52458	4.35205			0.220641	0.183179			0.0111764	0.00911998			0.048765	0.0418146
52	223	ΔSia + ST3GAL3 supernatant 2-2	4.17952				0.145716				0.00706359				0.0348643
54	111	ΔSia + ST3GAL3 supernatant 3-1	4.28105	4.15409			0.183489	0.158376			0.0111808	0.00912043			0.0428607	0.0379761
53	224	ΔSia + ST3GAL3 supernatant 3-2	4.02714				0.133264				0.00706002				0.0330916
57	113	ΔSia + ST3GAL4 supernatant blank 1
57	226	ΔSia + ST3GAL4 supernatant blank 2
58	227	ΔSia + ST3GAL4 supernatant blank 3
58	114	ΔSia + ST3GAL4 supernatant 1-1	3.19924	3.15644	3.26523	0.109125	0.916935	0.879623	0.88631	0.0287368	0.0111687	0.00910903	0.00911327	6.3362e-06	0.28661	0.278566	0.271341	0.00740424
59	228	ΔSia + ST3GAL4 supernatant 1-2	3.11365				0.84231				0.00704933				0.270522
59	115	ΔSia + ST3GAL4 supernatant 2-1	3.3254	3.26456			0.899738	0.861506			0.0111574	0.00911022			0.270565	0.26377
60	229	ΔSia + ST3GAL4 supernatant 2-2	3.20372				0.823274				0.00706299				0.256974
60	116	ΔSia + ST3GAL4 supernatant 3-1	3.49066	3.37469			0.976596	0.9178			0.0111728	0.00912055			0.279774	0.271688
61	230	ΔSia + ST3GAL4 supernatant 3-2	3.25872				0.859004				0.00706834				0.263602
70	118	ΔSia + ST3GAL5 supernatant blank 1
72	232	ΔSia + ST3GAL5 supernatant blank 2
73	233	ΔSia + ST3GAL5 supernatant blank 3
71	119	ΔSia + ST3GAL5 supernatant 1-1	2.5226	2.57659	2.4956	0.46542	3.31523	3.37077	3.04347	0.344403	0.0111837	0.00912661	0.00913538	1.0058e-05	1.31421	1.30835	1.25323	0.129098
74	234	ΔSia + ST3GAL5 supernatant 1-2	2.63058				3.42631				0.00706956				1.30249
72	120	ΔSia + ST3GAL5 supernatant 2-1	2.04607	1.995			2.74151	2.6842			0.0111926	0.00913317			1.33989	1.34561
75	235	ΔSia + ST3GAL5 supernatant 2-2	1.94393				2.62688				0.00707375				1.35133
73	121	ΔSia + ST3GAL5 supernatant 3-1	3.57675	2.91521			3.155	3.07545			0.011222	0.00914636			0.882085	1.10572
76	236	ΔSia + ST3GAL5 supernatant 3-2	2.25367				2.99591				0.00707076				1.32935
76	123	ΔSia + ST3GAL6 supernatant blank 1
80	238	ΔSia + ST3GAL6 supernatant blank 2
81	239	ΔSia + ST3GAL6 supernatant blank 3
77	124	ΔSia + ST3GAL6 supernatant 1-1	4.1675	4.11226	4.59311	0.450155	1.54505	1.50819	1.58909	0.106251	0.0111467	0.00910902	0.00912204	1.15957e-05	0.370738	0.366701	0.346866	0.0177826
83	240	ΔSia + ST3GAL6 supernatant 1-2	4.05701				1.47133				0.00707134				0.362664
78	125	ΔSia + ST3GAL6 supernatant 2-1	4.72701	4.66258			1.57541	1.54967			0.011178	0.00912587			0.333279	0.33235
84	241	ΔSia + ST3GAL6 supernatant 2-2	4.59815				1.52392				0.00707372				0.331421
79	126	ΔSia + ST3GAL6 supernatant 3-1	5.06989	5.00449			1.74327	1.70942			0.0111959	0.00913124			0.343848	0.341548
85	242	ΔSia + ST3GAL6 supernatant 3-2	4.93909				1.67557				0.00706656				0.339248
82	128	ΔSia + ST6GAL1 supernatant blank 1
89	244	ΔSia + ST6GAL1 supernatant blank 2
90	245	ΔSia + ST6GAL1 supernatant blank 3
83	129	ΔSia + ST6GAL1 supernatant 1-1	4.93951	4.86311	4.42054	0.414163	0.0103238	0.00651118	0.0152449	0.00764508	0.713608	0.691588	0.666433	0.0368616	0.144469	0.142175	0.151137	0.00787081
91	246	ΔSia + ST6GAL1 supernatant 1-2	4.78672				0.00269861				0.669568				0.13988
84	130	ΔSia + ST6GAL1 supernatant 2-1	4.13491	4.04232			0.0151346	0.0184986			0.653085	0.62412			0.157944	0.154313
92	247	ΔSia + ST6GAL1 supernatant 2-2	3.94973				0.0218626				0.595156				0.150682
85	131	ΔSia + ST6GAL1 supernatant 3-1	4.48377	4.35619			0.0204392	0.0207249			0.703625	0.683591			0.156927	0.156924
93	248	ΔSia + ST6GAL1 supernatant 3-2	4.2286				0.0210106				0.663558				0.156921
88	133	ΔSia + ST6GAL2 supernatant blank 1
97	250	ΔSia + ST6GAL2 supernatant blank 2
98	251	ΔSia + ST6GAL2 supernatant blank 3
89	134	ΔSia + ST6GAL2 supernatant 1-1	1.49611	1.4115	1.45237	0.044096	0.0119709	0.0121918	0.0122418	0.000648231	0.386691	0.374011	0.376951	0.00735738	0.258465	0.26539	0.260018	0.0103949
99	252	ΔSia + ST6GAL2 supernatant 1-2	1.32688				0.0124127				0.361331				0.272316
90	135	ΔSia + ST6GAL2 supernatant 2-1	1.52063	1.44652			0.0116112	0.01162			0.398079	0.385324			0.261785	0.266628
100	253	ΔSia + ST6GAL2 supernatant 2-2	1.37241				0.0116287				0.37257				0.27147
91	136	ΔSia + ST6GAL2 supernatant 3-1	1.58856	1.4991			0.00944373	0.0129135			0.388456	0.371519			0.244533	0.248036
101	254	ΔSia + ST6GAL2 supernatant 3-2	1.40965				0.0163833				0.354582				0.251539

## Sheet: Summary Lysates
Injection number [-]	Sample number [-]	Name	Calculated concentration lactose [ppm]	Average concentration lactose [ppm]	Stdev concentration lactose [ppm]	Calculated concentration 3'-SL [ppm]	Average concentration 3'-SL [ppm]	Stdev concentration 3'-SL [ppm]	Calculated concentration 6'-SL [ppm]	Average concentration 6'-SL [ppm]	Stdev concentration 6'-SL [ppm]		Raw data								Processed data
14	141	WT lysate blank 1	0.125919	0.10049	0.0221616	0.0108768	0.0286401	0.030784	0.013286	0.0301604	0.0292481
15	142	WT lysate blank 2	0.0852902			0.0108571			0.013262				Sample ID	Lactose concentration [ppm]		3'-SL concentration [ppm]		6'-SL concentration [ppm]			Sample ID	Lactose concentration [ppm]		3'-SL concentration [ppm]		6'-SL concentration [ppm]
16	259	WT lysate blank 3	0.0902616			0.0641864			0.0639333					Average	Stdev	Average	Stdev	Average	Stdev			Average	Stdev	Average	Stdev	Average	Stdev
16	143	WT lysate 1-1	0.111861	0.114523	0.0221606	0.0108751	0.0375917	0.0292992	0.013284	0.038666	0.0278444		WT lysate blank	0.10049	0.0221616	0.0286401	0.030784	0.0301604	0.0292481		WT lysate blank	<0.52	n.d.	<0.14	n.d.	<0.14	n.d.
17	260	WT lysate 1-2	0.14603			0.0643706			0.0641168				WT lysate	0.114523	0.0221606	0.0375917	0.0292992	0.038666	0.0278444		WT lysate	<0.52	n.d.	<0.14	n.d.	<0.14	n.d.
17	144	WT lysate 2-1	0.0873319			0.0108681			0.0132754				ΔSia lysate blank	0.162941	0.0359157	0.0286923	0.030922	0.0302083	0.0293892		ΔSia lysate blank	<0.52	n.d.	<0.14	n.d.	<0.14	n.d.
18	261	WT lysate 2-2	0.124022			0.0642674			0.0640139				ΔSia lysate	0.243575	0.0342626	0.037625	0.0293524	0.0386974	0.0278993		ΔSia lysate	<0.52	n.d.	<0.14	n.d.	<0.14	n.d.
18	145	WT lysate 3-1	0.0921554			0.0107929			0.0131835				ΔSia + ST3GAL1 lysate blank	0.0857372	0.0195366	0.0286837	0.0309958	0.030192	0.0294693		ΔSia + ST3GAL1 lysate blank	<0.52	n.d.	<0.14	n.d.	<0.14	n.d.
19	262	WT lysate 3-2	0.125737			0.0643761			0.0641222				ΔSia + ST3GAL1 lysate	0.134588	0.0104577	0.0375917	0.0292913	0.0386668	0.0278357		ΔSia + ST3GAL1 lysate	<0.52	n.d.	<0.14	n.d.	<0.14	n.d.
21	147	ΔSia lysate blank 1	0.203636	0.162941	0.0359157	0.0108541	0.0286923	0.030922	0.0132583	0.0302083	0.0293892		ΔSia + ST3GAL2 lysate blank	0.128104	0.0346343	0.0286466	0.0307926	0.0301671	0.0292565		ΔSia + ST3GAL2 lysate blank	<0.52	n.d.	<0.14	n.d.	<0.14	n.d.
22	148	ΔSia lysate blank 2	0.149515			0.0108249			0.0132226				ΔSia + ST3GAL2 lysate	0.134228	0.0186458	0.0322317	0.029284	0.0335716	0.0278293		ΔSia + ST3GAL2 lysate	<0.52	n.d.	<0.14	n.d.	<0.14	n.d.
22	264	ΔSia lysate blank 3	0.135673			0.064398			0.064144				ΔSia + ST3GAL3 lysate blank	0.212894	0.0287709	0.0286896	0.0308632	0.0302103	0.0293266		ΔSia + ST3GAL3 lysate blank	<0.52	n.d.	<0.14	n.d.	<0.14	n.d.
23	149	ΔSia lysate 1-1	0.281548	0.243575	0.0342626	0.0108239	0.037625	0.0293524	0.0132214	0.0386974	0.0278993		ΔSia + ST3GAL3 lysate	0.200371	0.0189993	0.047597	0.0403353	0.0386263	0.0278031		ΔSia + ST3GAL3 lysate	<0.52	n.d.	<0.14	n.d.	<0.14	n.d.
23	265	ΔSia lysate 1-2	0.23503			0.0642996			0.064046				ΔSia + ST3GAL4 lysate blank	0.151129	0.0185562	0.0465398	0.0309269	0.04717	0.0293954		ΔSia + ST3GAL4 lysate blank	<0.52	n.d.	<0.14	n.d.	<0.14	n.d.
24	150	ΔSia lysate 2-1	0.20366			0.0108498			0.013253				ΔSia + ST3GAL4 lysate	0.157122	0.0191155	0.0468712	0.0394453	0.0386645	0.0278185		ΔSia + ST3GAL4 lysate	<0.52	n.d.	<0.14	n.d.	<0.14	n.d.
24	266	ΔSia lysate 2-2	0.21573			0.0645018			0.0642474				ΔSia + ST3GAL5 lysate blank	0.106504	0.0206877	0.0464034	0.0309173	0.0470248	0.0294022		ΔSia + ST3GAL5 lysate blank	<0.52	n.d.	<0.14	n.d.	<0.14	n.d.
25	151	ΔSia lysate 3-1	0.287755			0.0108166			0.0132125				ΔSia + ST3GAL5 lysate	0.126767	0.0138588	0.0552257	0.0486394	0.0385431	0.0277053		ΔSia + ST3GAL5 lysate	<0.52	n.d.	<0.14	n.d.	<0.14	n.d.
25	267	ΔSia lysate 3-2	0.237726			0.0644582			0.064204				ΔSia + ST3GAL6 lysate blank	0.143061	0.0268278	0.0464794	0.0308618	0.0471109	0.0293288		ΔSia + ST3GAL6 lysate blank	<0.52	n.d.	<0.14	n.d.	<0.14	n.d.
28	153	ΔSia + ST3GAL1 lysate blank 1	0.0778503	0.0857372	0.0195366	0.0107435	0.0286837	0.0309958	0.0131232	0.030192	0.0294693		ΔSia + ST3GAL6 lysate	0.161583	0.0100548	0.0375902	0.0293026	0.0386639	0.0278484		ΔSia + ST3GAL6 lysate	<0.52	n.d.	<0.14	n.d.	<0.14	n.d.
29	154	ΔSia + ST3GAL1 lysate blank 2	0.071377			0.010833			0.0132326				ΔSia + ST6GAL1 lysate blank	0.102728	0.00444521	0.0466404	0.0309857	0.0472727	0.0294498		ΔSia + ST6GAL1 lysate blank	<0.52	n.d.	<0.14	n.d.	<0.14	n.d.
29	269	ΔSia + ST3GAL1 lysate blank 3	0.107984			0.0644745			0.0642202				ΔSia + ST6GAL1 lysate	0.175812	0.0402914	0.0375692	0.0292604	0.038645	0.0278043		ΔSia + ST6GAL1 lysate	<0.52	n.d.	<0.14	n.d.	<0.14	n.d.
30	155	ΔSia + ST3GAL1 lysate 1-1	0.134468	0.134588	0.0104577	0.0108258	0.0375917	0.0292913	0.0132237	0.0386668	0.0278357		ΔSia + ST6GAL2 lysate blank	0.106351	0.0019877	0.0464903	0.0308562	0.0471231	0.0293209		ΔSia + ST6GAL2 lysate blank	<0.52	n.d.	<0.14	n.d.	<0.14	n.d.
30	270	ΔSia + ST3GAL1 lysate 1-2	0.122322			0.0643761			0.0641222				ΔSia + ST6GAL2 lysate	0.150732	0.0228713	0.0376292	0.0293318	0.0387042	0.027876		ΔSia + ST6GAL2 lysate	<0.52	n.d.	<0.14	n.d.	<0.14	n.d.
31	156	ΔSia + ST3GAL1 lysate 2-1	0.144947			0.0108758			0.0132848
31	271	ΔSia + ST3GAL1 lysate 2-2	0.121432			0.0644087			0.0641546												Data in red are below LOQ and therefore set to LOQ/2
32	157	ΔSia + ST3GAL1 lysate 3-1	0.142758			0.0108563			0.0132609
32	272	ΔSia + ST3GAL1 lysate 3-2	0.141603			0.0642077			0.0639545												Sample ID		Lactose concentration [ppm]		3'-SL concentration [ppm]		6'-SL concentration [ppm]
42	159	ΔSia + ST3GAL2 lysate blank 1	0.165624	0.128104	0.0346343	0.0108629	0.0286466	0.0307926	0.013269	0.0301671	0.0292565												Average	Stdev	Average	Stdev	Average	Stdev
43	160	ΔSia + ST3GAL2 lysate blank 2	0.0973545			0.0108742			0.0132828												WT	Lysate blank	0.26	n.d.	0.07	n.d.	0.07	n.d.
42	274	ΔSia + ST3GAL2 lysate blank 3	0.121334			0.0642028			0.0639496												WT	Lysate	0.26	n.d.	0.07	n.d.	0.07	n.d.
44	161	ΔSia + ST3GAL2 lysate 1-1	0.123478	0.134228	0.0186458	0.0108588	0.0322317	0.029284	0.0132641	0.0335716	0.0278293										ΔSia	Lysate blank	0.26	n.d.	0.07	n.d.	0.07	n.d.
43	275	ΔSia + ST3GAL2 lysate 1-2	0.126783			0.0643761			0.0641222												ΔSia	Lysate	0.26	n.d.	0.07	n.d.	0.07	n.d.
45	162	ΔSia + ST3GAL2 lysate 2-1	0.123199			0.0108468			0.0132494												ΔSia + ST3GAL1	Lysate blank	0.26	n.d.	0.07	n.d.	0.07	n.d.
44	276	ΔSia + ST3GAL2 lysate 2-2	0.130526			0.0642453			0.0639919												ΔSia + ST3GAL1	Lysate	0.26	n.d.	0.07	n.d.	0.07	n.d.
46	163	ΔSia + ST3GAL2 lysate 3-1	0.167157			0.0108313			0.0132304												ΔSia + ST3GAL2	Lysate blank	0.26	n.d.	0.07	n.d.	0.07	n.d.
45	277	ΔSia + ST3GAL2 lysate 3-2	2.26872			0.0643761			0.0641222												ΔSia + ST3GAL2	Lysate	0.26	n.d.	0.07	n.d.	0.07	n.d.
49	165	ΔSia + ST3GAL3 lysate blank 1	0.246083	0.212894	0.0287709	0.010875	0.0286896	0.0308632	0.0132838	0.0302103	0.0293266										ΔSia + ST3GAL3	Lysate blank	0.26	n.d.	0.07	n.d.	0.07	n.d.
50	166	ΔSia + ST3GAL3 lysate blank 2	0.195031			0.0108664			0.0132733												ΔSia + ST3GAL3	Lysate	0.26	n.d.	0.07	n.d.	0.07	n.d.
48	279	ΔSia + ST3GAL3 lysate blank 3	0.197566			0.0643274			0.0640737												ΔSia + ST3GAL4	Lysate blank	0.26	n.d.	0.07	n.d.	0.07	n.d.
51	167	ΔSia + ST3GAL3 lysate 1-1	0.203747	0.200371	0.0189993	0.0108349	0.047597	0.0403353	0.0132349	0.0386263	0.0278031										ΔSia + ST3GAL4	Lysate	0.26	n.d.	0.07	n.d.	0.07	n.d.
49	280	ΔSia + ST3GAL3 lysate 1-2	0.228267			0.0840688			0.0640575												ΔSia + ST3GAL5	Lysate blank	0.26	n.d.	0.07	n.d.	0.07	n.d.
52	168	ΔSia + ST3GAL3 lysate 2-1	0.169167			0.010856			0.0132606												ΔSia + ST3GAL5	Lysate	0.26	n.d.	0.07	n.d.	0.07	n.d.
50	281	ΔSia + ST3GAL3 lysate 2-2	0.196088			0.0806329			0.0640519												ΔSia + ST3GAL6	Lysate blank	0.26	n.d.	0.07	n.d.	0.07	n.d.
53	169	ΔSia + ST3GAL3 lysate 3-1	0.205159			0.0108405			0.0132417												ΔSia + ST3GAL6	Lysate	0.26	n.d.	0.07	n.d.	0.07	n.d.
51	282	ΔSia + ST3GAL3 lysate 3-2	0.199799			0.0883489			0.0639116												ΔSia + ST6GAL1	Lysate blank	0.26	n.d.	0.07	n.d.	0.07	n.d.
56	171	ΔSia + ST3GAL4 lysate blank 1	0.150832	0.151129	0.0185562	0.0108285	0.0465398	0.0309269	0.0132271	0.04717	0.0293954										ΔSia + ST6GAL1	Lysate	0.26	n.d.	0.07	n.d.	0.07	n.d.
54	284	ΔSia + ST3GAL4 lysate blank 2	0.169832			0.0644203			0.0641662												ΔSia + ST6GAL2	Lysate blank	0.26	n.d.	0.07	n.d.	0.07	n.d.
55	285	ΔSia + ST3GAL4 lysate blank 3	0.132724			0.0643706			0.0641167												ΔSia + ST6GAL2	Lysate	0.26	n.d.	0.07	n.d.	0.07	n.d.
57	172	ΔSia + ST3GAL4 lysate 1-1	0.138864	0.157122	0.0191155	0.0108701	0.0468712	0.0394453	0.0132779	0.0386645	0.0278185
56	286	ΔSia + ST3GAL4 lysate 1-2	0.170701			0.083249			0.0639819
58	173	ΔSia + ST3GAL4 lysate 2-1	0.170694			0.0108654			0.0132721
57	287	ΔSia + ST3GAL4 lysate 2-2	0.181167			0.0824258			0.064106
59	174	ΔSia + ST3GAL4 lysate 3-1	0.142156			0.0108553			0.0132597
58	288	ΔSia + ST3GAL4 lysate 3-2	0.139152			0.0829617			0.0640897
69	176	ΔSia + ST3GAL5 lysate blank 1	0.082621	0.106504	0.0206877	0.0107041	0.0464034	0.0309173	0.0130751	0.0470248	0.0294022
61	290	ΔSia + ST3GAL5 lysate blank 2	0.118889			0.0644805			0.0642262
62	291	ΔSia + ST3GAL5 lysate blank 3	0.118			0.0640256			0.0637731
70	177	ΔSia + ST3GAL5 lysate 1-1	0.10329	0.126767	0.0138588	0.0108797	0.0552257	0.0486394	0.0132895	0.0385431	0.0277053
63	292	ΔSia + ST3GAL5 lysate 1-2	0.124715			0.101838			0.0635116
71	178	ΔSia + ST3GAL5 lysate 2-1	0.13157			0.0108322			0.0132315
64	293	ΔSia + ST3GAL5 lysate 2-2	0.14132			0.100193			0.0640193
72	179	ΔSia + ST3GAL5 lysate 3-1	0.121164			0.0108358			0.013236
65	294	ΔSia + ST3GAL5 lysate 3-2	0.138544			0.0967755			0.0639709
75	181	ΔSia + ST3GAL6 lysate blank 1	0.173936	0.143061	0.0268278	0.0108432	0.0464794	0.0308618	0.013245	0.0471109	0.0293288
75	296	ΔSia + ST3GAL6 lysate blank 2	0.129818			0.0642623			0.0640089
76	297	ΔSia + ST3GAL6 lysate blank 3	0.12543			0.0643326			0.0640788
76	182	ΔSia + ST3GAL6 lysate 1-1	0.165132	0.161583	0.0100548	0.0108395	0.0375902	0.0293026	0.0132404	0.0386639	0.0278484
77	298	ΔSia + ST3GAL6 lysate 1-2	0.16765			0.0643433			0.0640895
77	183	ΔSia + ST3GAL6 lysate 2-1	0.156066			0.0108386			0.0132393
78	299	ΔSia + ST3GAL6 lysate 2-2	0.158572			0.0643761			0.0641222
78	184	ΔSia + ST3GAL6 lysate 3-1	0.146616			0.0108441			0.013246
79	300	ΔSia + ST3GAL6 lysate 3-2	0.17546			0.0642998			0.0640462
81	186	ΔSia + ST6GAL1 lysate blank 1	0.104873	0.102728	0.00444521	0.0108617	0.0466404	0.0309857	0.0132676	0.0472727	0.0294498
88	302	ΔSia + ST6GAL1 lysate blank 2	0.105693			0.0646998			0.0644447
89	303	ΔSia + ST6GAL1 lysate blank 3	0.0976168			0.0643597			0.0641059
82	187	ΔSia + ST6GAL1 lysate 1-1	0.185999	0.175812	0.0402914	0.0108843	0.0375692	0.0292604	0.0132952	0.038645	0.0278043
90	304	ΔSia + ST6GAL1 lysate 1-2	0.15203			0.0642406			0.0639872
83	188	ΔSia + ST6GAL1 lysate 2-1	0.130763			0.0108424			0.013244
91	305	ΔSia + ST6GAL1 lysate 2-2	0.161939			0.064262			0.0640086
84	189	ΔSia + ST6GAL1 lysate 3-1	0.248101			0.010848			0.0132508
92	306	ΔSia + ST6GAL1 lysate 3-2	0.17604			0.064338			0.0640842
87	191	ΔSia + ST6GAL2 lysate blank 1	0.107784	0.106351	0.0019877	0.0108607	0.0464903	0.0308562	0.0132664	0.0471231	0.0293209
95	308	ΔSia + ST6GAL2 lysate blank 2	0.104082			0.0643978			0.0641439
96	309	ΔSia + ST6GAL2 lysate blank 3	0.107186			0.0642122			0.063959
88	192	ΔSia + ST6GAL2 lysate 1-1	0.117695	0.150732	0.0228713	0.0108765	0.0376292	0.0293318	0.0132857	0.0387042	0.027876
97	310	ΔSia + ST6GAL2 lysate 1-2	0.180162			0.0644914			0.064237
89	193	ΔSia + ST6GAL2 lysate 2-1	0.139931			0.0108387			0.0132394
98	311	ΔSia + ST6GAL2 lysate 2-2	0.171036			0.0643924			0.0641385
90	194	ΔSia + ST6GAL2 lysate 3-1	0.140314			0.0108442			0.0132462
99	312	ΔSia + ST6GAL2 lysate 3-2	0.155254			0.0643323			0.0640786

[truncated: 10 more sheets: Summary Data, Reproducibility, Control samples, Day 1_Calibration data, Day 4_Calibration data, Day 8_Calibration data, Day 10_Calibration data, Summary calibration data, Summary LOD-LOQ, Sheet1]
